# Supplementary material for: Effects of mixing two legume species at seedling stage under different environmental conditions
Source: PeerJ. 2021 Feb 2;9:e10615. doi: 10.7717/peerj.10615 (PMC7863785; doi:10.7717/peerj.10615)
Supplement: Supplemental Information 1 [file peerj-09-10615-s001.xlsx]

## Sheet: Read me
### Elsalahy et al., 2020_Effects of mixing legume species on germination_Dryad_v1
Heba H. Elsalahy, Sonoko D. Bellingrath-Kimura, Timo Kautz, Thomas F. Döring
Correspondence email: Heba.elsalahy@agrar.hu-berlin.de
Data contains the experimental factors and measurements of four trials (field, pot, laboratory 1 and laboratory 2) investigating mixture effect on germination (%) of two legume species; alsike clover (AC; Trifolium hybridum L. cv. Dawn) and black medic (BM; Medicago lupuline L. cv. Ekola) and a 1:1 mixture of both species.
Tab	Variables abbreviation	Format	Description	Unit
Field trial
	Year	categorical	Two years (2016 and 2017)
	Density	categorical	Three densities representing 50%, 100%, and 150% of the recommended seed density
	DIV	categorical	Three diversity treatments (two monocumltures and 1:1 mixture)
	Harvest	categorical	Number of harvest within the growing season(H1; 40, H2; 64, H3; 146 days after sowing)
	Location	categorical	Two locations (FU9 and S5)
	block	categorical	Four blocks (a1, a2, b, and c) represents 4 replicates
	plot	categorical	Sixteen plot (1-16)
	subplot	categorical	Two subplots (sb1 and sb2)
	Row	categorical	Four rows in 2016 (R2, R3, R8,R9) and 6 rows in 2017 (R2, R3, R4, R7, R8, R9)
	AC.sown (No. m-2)	numeric	No. of sown seeds of AC per m2	No. of seed m-2
	BM.sown (No. m-2)	numeric	No. of sown seeds of BM per m2	No. of seed m-2
	Totalsown	numeric	Total no. of sown seeds per m2	No. of seed m-2
	AC.ge_m-2	numeric	No. of germinated seeds of AC per m2	No. of seed m-2
	BM.ge_m-2	numeric	No. of germinated seeds of BM per m2	No. of seed m-2
	W.ge_m-2	numeric	No. of germinated weeds per m2	No. of weed m-2
	Total.ge_m-2	numeric	Total no. of germinated seeds per m2	Total no. of seed m-2
	ng	numeric	No. of non-germinated seeds per m2	non-ge seed m-2
	GePerRow	numeric	Germination percentage per row
	AC-DM	numeric	The aboveground dry matter of AC	gm m-2
	BM-DM	numeric	The aboveground dry matter of BM	gm m-2
	W-DM	numeric	The aboveground dry matter of weeds	gm m-2
	TotalDM_Spe	numeric	The total aboveground dry matter of both species	gm m-2
Pot trial
	Density	categorical	Tow seed densities (High and Low)
	DIV	categorical	Three diversity treatments (two monocumltures and 1:1 mixture)
	WHC	categorical	Six levels of drought intensities (25%, 40%, 55%, 70%, 85%, 100% of water holding capacity)
	Block	categorical	Four blocks (a1, a2, b, and c) represents 4 replicates
	NoSownSeed	numeric	No. of sown seeds per pot	No. of seed pot-1
	AC.ge	numeric	No. of germinated seeds of AC per pot	No. of seed pot-1
	BM.ge	numeric	No. of germinated seeds of BM per pot	No. of seed pot-1
	Total.ge	numeric	No. of germinated weeds per pot	No. of seed pot-1
	ngerm	numeric	No. of non-germinated seeds per m2	non-ge seed pot-1
	gper	numeric	Germination percentage per pot	(%)
Laboratory trial 1
	DIV	categorical	Three diversity treatments (two monocumltures and 1:1 mixture)
	spacing	categorical	Tow levels of seed spacing: single (distance between each seeds = 1 cm) and double (two seeds in pairs)
	replicate	categorical	Twelve replicates (A, B, E, F, 1, 2, 3, 4 , C, D, G, H)
	NoSownSeed	numeric	No. of sown seeds per pot	No. of seed pot-1
	AC.ge	numeric	No. of germinated seeds of AC per pot	No. of seed pot-1
	BM.ge	numeric	No. of germinated seeds of BM per pot	No. of seed pot-1
	Ttotal.ge	numeric	No. of germinated weeds per pot	No. of seed pot-1
Laboratory trial 2
	Temperature	categorical	Three levels of temperature (12°C, 20°C, and 28°C)
	WHC	categorical	four levels of drought intensities (25%, 50%, 75%, 100% of water holding capacity)
	DIV	categorical	Three diversity treatments (two monocumltures and 1:1 mixture)
	Exp.	categorical	Three repeated experiments (1, 2, and 3)
	Rep	categorical	Four Replicates (a, b, c, and d) represents 4 replicates
	NoSownSeed	numeric	No. of sown seeds per pot	No. of seed pot-1
	AC.ge	numeric	No. of germinated seeds of AC per pot	No. of seed pot-1
	BM.ge	numeric	No. of germinated seeds of BM per pot	No. of seed pot-1
	Total.ge	numeric	No. of germinated weeds per pot	No. of seed pot-1

## Sheet: Field trial
Year	Density	DIV	Harvest	Location	block	plot	subplot	Row	AC.sown (No. m-2)	BM.sown (No. m-2)	Totalsown	AC.ge_m-2	BM.ge_m-2	W.ge_m-2	Total.ge_m-2	ng	GePerRow	AC-DM	BM-DM	W-DM	TotalDM_Spe
2016	50	BM	H1	FU9	a	P1	sb1	R2	0	546	546	0	266.667	0	266.667	279.333	48.84	0	76.2963	0	76.2963
2016	50	BM	H1	FU9	a	P1	sb2	R2	0	546	546	0	251.852	0	251.852	294.148	46.1267	0	67.2593	8.2963	67.2593
2016	50	BM	H1	FU9	b	P13	sb1	R2	0	546	546	0	133.333	14.8148	133.333	412.667	24.42	0	70.8148	20.2963	70.8148
2016	50	BM	H1	FU9	b	P13	sb2	R2	0	546	546	0	325.926	29.6296	325.926	220.074	59.6934	0	97.6296	0	97.6296
2016	50	BM	H1	FU9	c	P5	sb1	R2	0	546	546	0	251.852	14.8148	251.852	294.148	46.1267	0	138.815	7.55556	138.815
2016	50	BM	H1	FU9	c	P5	sb2	R2	0	546	546	0	340.741	14.8148	340.741	205.259	62.4067	0	127.407	30.2222	127.407
2016	50	BM	H1	FU9	a	P1	sb1	R8	0	546	546	0	311.111	14.8148	311.111	234.889	56.9801	0	66.6667	56.2963	66.6667
2016	50	BM	H1	FU9	a	P1	sb2	R8	0	546	546	0	148.148	14.8148	148.148	397.852	27.1334	0	54.5185	167.407	54.5185
2016	50	BM	H1	FU9	b	P13	sb1	R8	0	546	546	0	133.333	14.8148	133.333	412.667	24.42	0	48.5926	29.4815	48.5926
2016	50	BM	H1	FU9	b	P13	sb2	R8	0	546	546	0	281.481	14.8148	281.481	264.519	51.5534	0	92.8889	16.1481	92.8889
2016	50	BM	H1	FU9	c	P5	sb1	R8	0	546	546	0	133.333	44.4444	133.333	412.667	24.42	0	42.3704	117.037	42.3704
2016	50	BM	H1	FU9	c	P5	sb2	R8	0	546	546	0	133.333	0	133.333	412.667	24.42	0	46.8148	0	46.8148
2016	50	BM	H2	FU9	a	P1	sb1	R3	0	546	546	0	281.481	14.8148	281.481	264.519	51.5534	0	284.889	201.778	284.889
2016	50	BM	H2	FU9	a	P1	sb2	R3	0	546	546	0	148.148	0	148.148	397.852	27.1334	0	151.556	0.444444	151.556
2016	50	BM	H2	FU9	b	P13	sb1	R3	0	546	546	0	222.222	14.8148	222.222	323.778	40.7	0	156.741	732.741	156.741
2016	50	BM	H2	FU9	b	P13	sb2	R3	0	546	546	0	266.667	0	266.667	279.333	48.84	0	249.926	290.963	249.926
2016	50	BM	H2	FU9	c	P5	sb1	R3	0	546	546	0	177.778	44.4444	177.778	368.222	32.56	0	174.222	18.963	174.222
2016	50	BM	H2	FU9	c	P5	sb2	R3	0	546	546	0	296.296	29.6296	296.296	249.704	54.2667	0	322.222	86.5185	322.222
2016	50	BM	H2	FU9	a	P1	sb1	R9	0	546	546	0	266.667	14.8148	266.667	279.333	48.84	0	314.519	73.4815	314.519
2016	50	BM	H2	FU9	a	P1	sb2	R9	0	546	546	0	266.667	14.8148	266.667	279.333	48.84	0	156.741	1118.52	156.741
2016	50	BM	H2	FU9	b	P13	sb1	R9	0	546	546	0	237.037	14.8148	237.037	308.963	43.4134	0	222.074	63.2593	222.074
2016	50	BM	H2	FU9	b	P13	sb2	R9	0	546	546	0	207.407	44.4444	207.407	338.593	37.9867	0	181.333	248.889	181.333
2016	50	BM	H2	FU9	c	P5	sb1	R9	0	546	546	0	103.704	14.8148	103.704	442.296	18.9934	0	188.741	444.444	188.741
2016	50	BM	H2	FU9	c	P5	sb2	R9	0	546	546	0	207.407	29.6296	207.407	338.593	37.9867	0	269.63	37.9259	269.63
2016	100	BM	H1	FU9	a	P3	sb1	R2	0	1092	1092	0	237.037	44.4444	237.037	854.963	21.7067	0	44.5926	181.63	44.5926
2016	100	BM	H1	FU9	a	P3	sb2	R2	0	1092	1092	0	548.148	14.8148	548.148	543.852	50.1967	0	127.111	38.5185	127.111
2016	100	BM	H1	FU9	b	P4	sb1	R2	0	1092	1092	0	385.185	29.6296	385.185	706.815	35.2734	0	96.8889	11.5556	96.8889
2016	100	BM	H1	FU9	b	P4	sb2	R2	0	1092	1092	0	444.444	14.8148	444.444	647.556	40.7	0	96.4444	53.7778	96.4444
2016	100	BM	H1	FU9	c	P13	sb1	R2	0	1092	1092	0	533.333	44.4444	533.333	558.667	48.84	0	88.8889	85.9259	88.8889
2016	100	BM	H1	FU9	c	P13	sb2	R2	0	1092	1092	0	562.963	0	562.963	529.037	51.5534	0	134.963	0	134.963
2016	100	BM	H1	FU9	a	P3	sb1	R8	0	1092	1092	0	311.111	0	311.111	780.889	28.49	0	61.3333	0.444444	61.3333
2016	100	BM	H1	FU9	a	P3	sb2	R8	0	1092	1092	0	118.519	0	118.519	973.481	10.8533	0	24.8889	10.8148	24.8889
2016	100	BM	H1	FU9	b	P4	sb1	R8	0	1092	1092	0	370.37	0	370.37	721.63	33.9167	0	77.9259	0	77.9259
2016	100	BM	H1	FU9	b	P4	sb2	R8	0	1092	1092	0	355.556	14.8148	355.556	736.444	32.56	0	77.7778	74.963	77.7778
2016	100	BM	H1	FU9	c	P13	sb1	R8	0	1092	1092	0	474.074	29.6296	474.074	617.926	43.4134	0	151.259	30.2222	151.259
2016	100	BM	H1	FU9	c	P13	sb2	R8	0	1092	1092	0	414.815	14.8148	414.815	677.185	37.9867	0	140.444	8.2963	140.444
2016	100	BM	H2	FU9	a	P3	sb1	R3	0	1092	1092	0	311.111	14.8148	311.111	780.889	28.49	0	211.852	98.3704	211.852
2016	100	BM	H2	FU9	a	P3	sb2	R3	0	1092	1092	0	370.37	0	370.37	721.63	33.9167	0	232.741	0	232.741
2016	100	BM	H2	FU9	b	P4	sb1	R3	0	1092	1092	0	325.926	14.8148	325.926	766.074	29.8467	0	131.852	548.148	131.852
2016	100	BM	H2	FU9	b	P4	sb2	R3	0	1092	1092	0	400	14.8148	400	692	36.63	0	228	14.6667	228
2016	100	BM	H2	FU9	c	P13	sb1	R3	0	1092	1092	0	459.259	0	459.259	632.741	42.0567	0	396.593	7.7037	396.593
2016	100	BM	H2	FU9	c	P13	sb2	R3	0	1092	1092	0	251.852	14.8148	251.852	840.148	23.0634	0	250.963	105.037	250.963
2016	100	BM	H2	FU9	a	P3	sb1	R9	0	1092	1092	0	162.963	0	162.963	929.037	14.9233	0	112.889	0	112.889
2016	100	BM	H2	FU9	a	P3	sb2	R9	0	1092	1092	0	548.148	0	548.148	543.852	50.1967	0	319.556	20.4444	319.556
2016	100	BM	H2	FU9	b	P4	sb1	R9	0	1092	1092	0	429.63	0	429.63	662.37	39.3434	0	330.667	0	330.667
2016	100	BM	H2	FU9	b	P4	sb2	R9	0	1092	1092	0	311.111	29.6296	311.111	780.889	28.49	0	228.148	104.444	228.148
2016	100	BM	H2	FU9	c	P13	sb1	R9	0	1092	1092	0	562.963	0	562.963	529.037	51.5534	0	381.63	0.740741	381.63
2016	100	BM	H2	FU9	c	P13	sb2	R9	0	1092	1092	0	400	0	400	692	36.63	0	353.778	0	353.778
2016	150	BM	H1	FU9	a	P5	sb1	R2	0	1638	1638	0	459.259	14.8148	459.259	1178.74	28.0378	0	97.7778	60.5926	97.7778
2016	150	BM	H1	FU9	a	P5	sb2	R2	0	1638	1638	0	340.741	14.8148	340.741	1297.26	20.8022	0	53.1852	8	53.1852
2016	150	BM	H1	FU9	b	P2	sb1	R2	0	1638	1638	0	444.444	14.8148	444.444	1193.56	27.1334	0	109.037	3.11111	109.037
2016	150	BM	H1	FU9	b	P2	sb2	R2	0	1638	1638	0	577.778	0	577.778	1060.22	35.2734	0	105.333	0	105.333
2016	150	BM	H1	FU9	c	P12	sb1	R2	0	1638	1638	0	637.037	0	637.037	1000.96	38.8912	0	132.741	8.2963	132.741
2016	150	BM	H1	FU9	c	P12	sb2	R2	0	1638	1638	0	725.926	0	725.926	912.074	44.3178	0	196	0	196
2016	150	BM	H1	FU9	a	P5	sb1	R8	0	1638	1638	0	177.778	14.8148	177.778	1460.22	10.8533	0	31.1111	2.37037	31.1111
2016	150	BM	H1	FU9	a	P5	sb2	R8	0	1638	1638	0	281.481	14.8148	281.481	1356.52	17.1845	0	58.8148	53.1852	58.8148
2016	150	BM	H1	FU9	b	P2	sb1	R8	0	1638	1638	0	533.333	0	533.333	1104.67	32.56	0	99.2593	0.592593	99.2593
2016	150	BM	H1	FU9	b	P2	sb2	R8	0	1638	1638	0	385.185	14.8148	385.185	1252.81	23.5156	0	106.37	23.7037	106.37
2016	150	BM	H1	FU9	c	P12	sb1	R8	0	1638	1638	0	385.185	0	385.185	1252.81	23.5156	0	98.6667	4.74074	98.6667
2016	150	BM	H1	FU9	c	P12	sb2	R8	0	1638	1638	0	666.667	0	666.667	971.333	40.7	0	136.889	0	136.889
2016	150	BM	H2	FU9	a	P5	sb1	R3	0	1638	1638	0	340.741	14.8148	340.741	1297.26	20.8022	0	229.778	0	229.778
2016	150	BM	H2	FU9	a	P5	sb2	R3	0	1638	1638	0	548.148	14.8148	548.148	1089.85	33.4645	0	217.63	92.1481	217.63
2016	150	BM	H2	FU9	b	P2	sb1	R3	0	1638	1638	0	444.444	14.8148	444.444	1193.56	27.1334	0	232.296	146.37	232.296
2016	150	BM	H2	FU9	b	P2	sb2	R3	0	1638	1638	0	503.704	0	503.704	1134.3	30.7511	0	260.889	0	260.889
2016	150	BM	H2	FU9	c	P12	sb1	R3	0	1638	1638	0	711.111	14.8148	711.111	926.889	43.4134	0	411.259	12.8889	411.259
2016	150	BM	H2	FU9	c	P12	sb2	R3	0	1638	1638	0	459.259	29.6296	459.259	1178.74	28.0378	0	277.778	55.2593	277.778
2016	150	BM	H2	FU9	a	P5	sb1	R9	0	1638	1638	0	474.074	14.8148	474.074	1163.93	28.9423	0	237.481	115.259	237.481
2016	150	BM	H2	FU9	a	P5	sb2	R9	0	1638	1638	0	444.444	29.6296	444.444	1193.56	27.1334	0	148	42.8148	148
2016	150	BM	H2	FU9	b	P2	sb1	R9	0	1638	1638	0	755.556	0	755.556	882.444	46.1267	0	300.593	134.074	300.593
2016	150	BM	H2	FU9	b	P2	sb2	R9	0	1638	1638	0	651.852	14.8148	651.852	986.148	39.7956	0	161.333	456.296	161.333
2016	150	BM	H2	FU9	c	P12	sb1	R9	0	1638	1638	0	488.889	0	488.889	1149.11	29.8467	0	305.778	0	305.778
2016	150	BM	H2	FU9	c	P12	sb2	R9	0	1638	1638	0	414.815	14.8148	414.815	1223.19	25.3245	0	275.704	0	275.704
2017	50	BM	H1	S5	a1	P7	sb1	R2	0	531	531	0	340.741	59.2593	340.741	190.259	64.1696	0	94.963	21.037	94.963
2017	50	BM	H1	S5	a1	P7	sb1	R9	0	531	531	0	355.556	44.4444	355.556	175.444	66.9596	0	61.6296	54.0741	61.6296
2017	50	BM	H1	S5	a1	P7	sb2	R2	0	531	531	0	400	14.8148	400	131	75.3296	0	105.037	52.2963	105.037
2017	50	BM	H1	S5	a1	P7	sb2	R9	0	531	531	0	459.259	14.8148	459.259	71.7407	86.4895	0	106.37	0.444444	106.37
2017	50	BM	H1	S5	a2	P7	sb1	R2	0	531	531	0	266.667	14.8148	266.667	264.333	50.2197	0	70.6667	69.9259	70.6667
2017	50	BM	H1	S5	a2	P7	sb1	R9	0	531	531	0	325.926	29.6296	325.926	205.074	61.3796	0	73.4815	11.7037	73.4815
2017	50	BM	H1	S5	a2	P7	sb2	R2	0	531	531	0	281.481	14.8148	281.481	249.519	53.0097	0	90.6667	17.9259	90.6667
2017	50	BM	H1	S5	a2	P7	sb2	R9	0	531	531	0	429.63	0	429.63	101.37	80.9095	0	87.4074	1.18519	87.4074
2017	50	BM	H1	S5	b	P1	sb1	R2	0	531	531	0	429.63	177.778	429.63	101.37	80.9095	0	32.4444	106.074	32.4444
2017	50	BM	H1	S5	b	P1	sb1	R9	0	531	531	0	325.926	29.6296	325.926	205.074	61.3796	0	78.963	32.5926	78.963
2017	50	BM	H1	S5	b	P1	sb2	R2	0	531	531	0	400	118.519	400	131	75.3296	0	67.2593	83.8519	67.2593
2017	50	BM	H1	S5	b	P1	sb2	R9	0	531	531	0	400	162.963	400	131	75.3296	0	69.3333	143.407	69.3333
2017	50	BM	H1	S5	c	P2	sb1	R2	0	531	531	0	370.37	266.667	370.37	160.63	69.7496	0	42.5185	88.5926	42.5185
2017	50	BM	H1	S5	c	P2	sb1	R9	0	531	531	0	577.778	355.556	577.778	0	108.809	0	42.5185	129.037	42.5185
2017	50	BM	H1	S5	c	P2	sb2	R2	0	531	531	0	340.741	192.593	340.741	190.259	64.1696	0	34.6667	81.1852	34.6667
2017	50	BM	H1	S5	c	P2	sb2	R9	0	531	531	0	400	59.2593	400	131	75.3296	0	86.963	64.2963	86.963
2017	50	BM	H2	S5	a1	P7	sb1	R3	0	531	531	0	281.481	59.2593	281.481	249.519	53.0097	0	146.074	148.296	146.074
2017	50	BM	H2	S5	a1	P7	sb1	R8	0	531	531	0	266.667	14.8148	266.667	264.333	50.2197	0	147.259	50.2222	147.259
2017	50	BM	H2	S5	a1	P7	sb2	R3	0	531	531	0	207.407	0	207.407	323.593	39.0598	0	194.815	0	194.815
2017	50	BM	H2	S5	a1	P7	sb2	R8	0	531	531	0	400	14.8148	400	131	75.3296	0	195.111	123.111	195.111
2017	50	BM	H2	S5	a2	P7	sb1	R3	0	531	531	0	266.667	0	266.667	264.333	50.2197	0	165.926	0	165.926
2017	50	BM	H2	S5	a2	P7	sb1	R8	0	531	531	0	400	14.8148	400	131	75.3296	0	129.926	147.852	129.926
2017	50	BM	H2	S5	a2	P7	sb2	R3	0	531	531	0	296.296	14.8148	296.296	234.704	55.7997	0	203.852	67.8519	203.852
2017	50	BM	H2	S5	a2	P7	sb2	R8	0	531	531	0	370.37	44.4444	370.37	160.63	69.7496	0	168.889	110.222	168.889
2017	50	BM	H2	S5	b	P1	sb1	R3	0	531	531	0	340.741	251.852	340.741	190.259	64.1696	0	33.037	296.741	33.037
2017	50	BM	H2	S5	b	P1	sb1	R8	0	531	531	0	325.926	118.519	325.926	205.074	61.3796	0	61.4815	299.704	61.4815
2017	50	BM	H2	S5	b	P1	sb2	R3	0	531	531	0	385.185	133.333	385.185	145.815	72.5396	0	62.0741	369.333	62.0741
2017	50	BM	H2	S5	b	P1	sb2	R8	0	531	531	0	503.704	133.333	503.704	27.2963	94.8595	0	130.667	214.815	130.667
2017	50	BM	H2	S5	c	P2	sb1	R3	0	531	531	0	325.926	518.519	325.926	205.074	61.3796	0	21.037	332.741	21.037
2017	50	BM	H2	S5	c	P2	sb1	R8	0	531	531	0	474.074	385.185	474.074	56.9259	89.2795	0	52.2963	265.926	52.2963
2017	50	BM	H2	S5	c	P2	sb2	R3	0	531	531	0	281.481	148.148	281.481	249.519	53.0097	0	35.1111	232.444	35.1111
2017	50	BM	H2	S5	c	P2	sb2	R8	0	531	531	0	548.148	192.593	548.148	0	103.229	0	95.8519	370.815	95.8519
2017	50	BM	H3	S5	a1	P7	sb1	R4	0	531	531	0	340.741	29.6296	340.741	190.259	64.1696	0	329.778	82.6667	329.778
2017	50	BM	H3	S5	a1	P7	sb1	R7	0	531	531	0	325.926	0	325.926	205.074	61.3796	0	519.259	0	519.259
2017	50	BM	H3	S5	a1	P7	sb2	R4	0	531	531	0	340.741	0	340.741	190.259	64.1696	0	222.37	0	222.37
2017	50	BM	H3	S5	a1	P7	sb2	R7	0	531	531	0	429.63	29.6296	429.63	101.37	80.9095	0	775.111	44.5926	775.111
2017	50	BM	H3	S5	a2	P7	sb1	R4	0	531	531	0	355.556	44.4444	355.556	175.444	66.9596	0	442.37	20.2963	442.37
2017	50	BM	H3	S5	a2	P7	sb1	R7	0	531	531	0	340.741	0	340.741	190.259	64.1696	0	537.481	0	537.481
2017	50	BM	H3	S5	a2	P7	sb2	R4	0	531	531	0	266.667	14.8148	266.667	264.333	50.2197	0	382.37	71.1111	382.37
2017	50	BM	H3	S5	a2	P7	sb2	R7	0	531	531	0	266.667	44.4444	266.667	264.333	50.2197	0	694.074	45.4815	694.074
2017	50	BM	H3	S5	b	P1	sb1	R4	0	531	531	0	548.148	192.593	548.148	0	103.229	0	246.667	36.7407	246.667
2017	50	BM	H3	S5	b	P1	sb1	R7	0	531	531	0	340.741	133.333	340.741	190.259	64.1696	0	433.63	30.8148	433.63
2017	50	BM	H3	S5	b	P1	sb2	R4	0	531	531	0	459.259	222.222	459.259	71.7407	86.4895	0	180	114.519	180
2017	50	BM	H3	S5	b	P1	sb2	R7	0	531	531	0	370.37	103.704	370.37	160.63	69.7496	0	301.185	119.704	301.185
2017	50	BM	H3	S5	c	P2	sb1	R4	0	531	531	0	459.259	533.333	459.259	71.7407	86.4895	0	279.111	0	279.111
2017	50	BM	H3	S5	c	P2	sb1	R7	0	531	531	0	266.667	370.37	266.667	264.333	50.2197	0	401.333	36.4444	401.333
2017	50	BM	H3	S5	c	P2	sb2	R4	0	531	531	0	340.741	103.704	340.741	190.259	64.1696	0	469.63	24.1481	469.63
2017	50	BM	H3	S5	c	P2	sb2	R7	0	531	531	0	296.296	177.778	296.296	234.704	55.7997	0	197.481	78.3704	197.481
2017	100	BM	H1	S5	a1	P13	sb1	R2	0	1061	1061	0	948.148	14.8148	948.148	112.852	89.3636	0	80.4444	31.7037	80.4444
2017	100	BM	H1	S5	a1	P13	sb1	R9	0	1061	1061	0	488.889	74.0741	488.889	572.111	46.0781	0	105.778	28.2963	105.778
2017	100	BM	H1	S5	a1	P13	sb2	R2	0	1061	1061	0	666.667	44.4444	666.667	394.333	62.8338	0	57.3333	50.2222	57.3333
2017	100	BM	H1	S5	a1	P13	sb2	R9	0	1061	1061	0	696.296	74.0741	696.296	364.704	65.6264	0	82.6667	66.963	82.6667
2017	100	BM	H1	S5	a2	P13	sb1	R2	0	1061	1061	0	725.926	44.4444	725.926	335.074	68.419	0	85.7778	48	85.7778
2017	100	BM	H1	S5	a2	P13	sb1	R9	0	1061	1061	0	948.148	59.2593	948.148	112.852	89.3636	0	99.2593	72	99.2593
2017	100	BM	H1	S5	a2	P13	sb2	R2	0	1061	1061	0	548.148	14.8148	548.148	512.852	51.6634	0	61.6296	11.4074	61.6296
2017	100	BM	H1	S5	a2	P13	sb2	R9	0	1061	1061	0	607.407	118.519	607.407	453.593	57.2486	0	62.5185	0	62.5185
2017	100	BM	H1	S5	b	P7	sb1	R2	0	1061	1061	0	814.815	88.8889	814.815	246.185	76.7969	0	71.2593	37.037	71.2593
2017	100	BM	H1	S5	b	P7	sb1	R9	0	1061	1061	0	681.481	44.4444	681.481	379.519	64.2301	0	70.2222	26.3704	70.2222
2017	100	BM	H1	S5	b	P7	sb2	R2	0	1061	1061	0	755.556	148.148	755.556	305.444	71.2116	0	78.963	33.037	78.963
2017	100	BM	H1	S5	b	P7	sb2	R9	0	1061	1061	0	651.852	207.407	651.852	409.148	61.4375	0	37.7778	67.1111	37.7778
2017	100	BM	H1	S5	c	P14	sb1	R2	0	1061	1061	0	562.963	59.2593	562.963	498.037	53.0597	0	109.333	27.4074	109.333
2017	100	BM	H1	S5	c	P14	sb1	R9	0	1061	1061	0	622.222	74.0741	622.222	438.778	58.6449	0	114.815	23.5556	114.815
2017	100	BM	H1	S5	c	P14	sb2	R2	0	1061	1061	0	844.444	29.6296	844.444	216.556	79.5895	0	97.6296	25.1852	97.6296
2017	100	BM	H1	S5	c	P14	sb2	R9	0	1061	1061	0	637.037	44.4444	637.037	423.963	60.0412	0	93.6296	67.1111	93.6296
2017	100	BM	H2	S5	a1	P13	sb1	R3	0	1061	1061	0	829.63	74.0741	829.63	231.37	78.1932	0	96.1481	116.889	96.1481
2017	100	BM	H2	S5	a1	P13	sb1	R8	0	1061	1061	0	814.815	44.4444	814.815	246.185	76.7969	0	100	36.1481	100
2017	100	BM	H2	S5	a1	P13	sb2	R3	0	1061	1061	0	696.296	74.0741	696.296	364.704	65.6264	0	95.1111	102.37	95.1111
2017	100	BM	H2	S5	a1	P13	sb2	R8	0	1061	1061	0	340.741	44.4444	340.741	720.259	32.1151	0	57.037	108.148	57.037
2017	100	BM	H2	S5	a2	P13	sb1	R3	0	1061	1061	0	681.481	59.2593	681.481	379.519	64.2301	0	149.926	48.8889	149.926
2017	100	BM	H2	S5	a2	P13	sb1	R8	0	1061	1061	0	666.667	88.8889	666.667	394.333	62.8338	0	84	161.185	84
2017	100	BM	H2	S5	a2	P13	sb2	R3	0	1061	1061	0	711.111	44.4444	711.111	349.889	67.0227	0	156.296	85.037	156.296
2017	100	BM	H2	S5	a2	P13	sb2	R8	0	1061	1061	0	237.037	103.704	237.037	823.963	22.3409	0	60.4444	79.7037	60.4444
2017	100	BM	H2	S5	b	P7	sb1	R3	0	1061	1061	0	637.037	162.963	637.037	423.963	60.0412	0	92.5926	177.926	92.5926
2017	100	BM	H2	S5	b	P7	sb1	R8	0	1061	1061	0	725.926	74.0741	725.926	335.074	68.419	0	118.074	150.074	118.074
2017	100	BM	H2	S5	b	P7	sb2	R3	0	1061	1061	0	637.037	29.6296	637.037	423.963	60.0412	0	116	188.593	116
2017	100	BM	H2	S5	b	P7	sb2	R8	0	1061	1061	0	785.185	74.0741	785.185	275.815	74.0043	0	65.6296	113.778	65.6296
2017	100	BM	H2	S5	c	P14	sb1	R3	0	1061	1061	0	488.889	29.6296	488.889	572.111	46.0781	0	191.556	55.5556	191.556
2017	100	BM	H2	S5	c	P14	sb1	R8	0	1061	1061	0	518.519	133.333	518.519	542.481	48.8707	0	192.741	139.111	192.741
2017	100	BM	H2	S5	c	P14	sb2	R3	0	1061	1061	0	800	14.8148	800	261	75.4006	0	200.148	3.7037	200.148
2017	100	BM	H2	S5	c	P14	sb2	R8	0	1061	1061	0	918.519	29.6296	918.519	142.481	86.571	0	234.963	98.2222	234.963
2017	100	BM	H3	S5	a1	P13	sb1	R4	0	1061	1061	0	637.037	118.519	637.037	423.963	60.0412	0	590.074	53.037	590.074
2017	100	BM	H3	S5	a1	P13	sb1	R7	0	1061	1061	0	637.037	44.4444	637.037	423.963	60.0412	0	691.111	29.037	691.111
2017	100	BM	H3	S5	a1	P13	sb2	R4	0	1061	1061	0	533.333	44.4444	533.333	527.667	50.267	0	372.148	44.1481	372.148
2017	100	BM	H3	S5	a1	P13	sb2	R7	0	1061	1061	0	429.63	192.593	429.63	631.37	40.4929	0	414.963	48.5926	414.963
2017	100	BM	H3	S5	a2	P13	sb1	R4	0	1061	1061	0	829.63	103.704	829.63	231.37	78.1932	0	587.407	0	587.407
2017	100	BM	H3	S5	a2	P13	sb1	R7	0	1061	1061	0	651.852	59.2593	651.852	409.148	61.4375	0	205.185	173.778	205.185
2017	100	BM	H3	S5	a2	P13	sb2	R4	0	1061	1061	0	592.593	74.0741	592.593	468.407	55.8523	0	249.037	52.7407	249.037
2017	100	BM	H3	S5	a2	P13	sb2	R7	0	1061	1061	0	444.444	103.704	444.444	616.556	41.8892	0	492.593	17.7778	492.593
2017	100	BM	H3	S5	b	P7	sb1	R4	0	1061	1061	0	696.296	237.037	696.296	364.704	65.6264	0	118.222	113.333	118.222
2017	100	BM	H3	S5	b	P7	sb1	R7	0	1061	1061	0	622.222	88.8889	622.222	438.778	58.6449	0	77.7778	118.963	77.7778
2017	100	BM	H3	S5	b	P7	sb2	R4	0	1061	1061	0	859.259	118.519	859.259	201.741	80.9858	0	244	191.259	244
2017	100	BM	H3	S5	b	P7	sb2	R7	0	1061	1061	0	1051.85	59.2593	1051.85	9.14815	99.1378	0	192.148	124.444	192.148
2017	100	BM	H3	S5	c	P14	sb1	R4	0	1061	1061	0	755.556	59.2593	755.556	305.444	71.2116	0	520.444	0	520.444
2017	100	BM	H3	S5	c	P14	sb1	R7	0	1061	1061	0	592.593	44.4444	592.593	468.407	55.8523	0	491.556	9.03704	491.556
2017	100	BM	H3	S5	c	P14	sb2	R4	0	1061	1061	0	874.074	14.8148	874.074	186.926	82.3821	0	400	0	400
2017	100	BM	H3	S5	c	P14	sb2	R7	0	1061	1061	0	829.63	44.4444	829.63	231.37	78.1932	0	438.815	0	438.815
2017	150	BM	H1	S5	a1	P2	sb1	R2	0	1592	1592	0	948.148	0	948.148	643.852	59.557	0	101.481	0	101.481
2017	150	BM	H1	S5	a1	P2	sb1	R9	0	1592	1592	0	800	14.8148	800	792	50.2513	0	74.2222	7.7037	74.2222
2017	150	BM	H1	S5	a1	P2	sb2	R2	0	1592	1592	0	385.185	14.8148	385.185	1206.81	24.195	0	63.4074	23.5556	63.4074
2017	150	BM	H1	S5	a1	P2	sb2	R9	0	1592	1592	0	918.519	0	918.519	673.481	57.6959	0	103.111	0	103.111
2017	150	BM	H1	S5	a2	P2	sb1	R2	0	1592	1592	0	977.778	14.8148	977.778	614.222	61.4182	0	108.296	7.11111	108.296
2017	150	BM	H1	S5	a2	P2	sb1	R9	0	1592	1592	0	948.148	14.8148	948.148	643.852	59.557	0	89.4815	69.9259	89.4815
2017	150	BM	H1	S5	a2	P2	sb2	R2	0	1592	1592	0	696.296	44.4444	696.296	895.704	43.7372	0	81.4815	11.2593	81.4815
2017	150	BM	H1	S5	a2	P2	sb2	R9	0	1592	1592	0	755.556	0	755.556	836.444	47.4595	0	90.6667	0	90.6667
2017	150	BM	H1	S5	b	P14	sb1	R2	0	1592	1592	0	992.593	14.8148	992.593	599.407	62.3488	0	104.593	16.1481	104.593
2017	150	BM	H1	S5	b	P14	sb1	R9	0	1592	1592	0	859.259	118.519	859.259	732.741	53.9736	0	38.6667	56.7407	38.6667
2017	150	BM	H1	S5	b	P14	sb2	R2	0	1592	1592	0	459.259	118.519	459.259	1132.74	28.8479	0	39.5556	57.9259	39.5556
2017	150	BM	H1	S5	b	P14	sb2	R9	0	1592	1592	0	681.481	148.148	681.481	910.519	42.8066	0	71.2593	50.6667	71.2593
2017	150	BM	H1	S5	c	P1	sb1	R2	0	1592	1592	0	1333.33	192.593	1333.33	258.667	83.7521	0	73.4815	36.8889	73.4815
2017	150	BM	H1	S5	c	P1	sb1	R9	0	1592	1592	0	1022.22	177.778	1022.22	569.778	64.2099	0	46.0741	89.1852	46.0741
2017	150	BM	H1	S5	c	P1	sb2	R2	0	1592	1592	0	1066.67	44.4444	1066.67	525.333	67.0017	0	74.963	10.0741	74.963
2017	150	BM	H1	S5	c	P1	sb2	R9	0	1592	1592	0	1318.52	103.704	1318.52	273.481	82.8215	0	58.963	41.1852	58.963
2017	150	BM	H2	S5	a1	P2	sb1	R3	0	1592	1592	0	770.37	14.8148	770.37	821.63	48.3901	0	156.593	132.889	156.593
2017	150	BM	H2	S5	a1	P2	sb1	R8	0	1592	1592	0	829.63	14.8148	829.63	762.37	52.1124	0	135.556	181.185	135.556
2017	150	BM	H2	S5	a1	P2	sb2	R3	0	1592	1592	0	725.926	59.2593	725.926	866.074	45.5984	0	196.148	55.5556	196.148
2017	150	BM	H2	S5	a1	P2	sb2	R8	0	1592	1592	0	859.259	14.8148	859.259	732.741	53.9736	0	192.741	132.444	192.741
2017	150	BM	H2	S5	a2	P2	sb1	R3	0	1592	1592	0	829.63	14.8148	829.63	762.37	52.1124	0	172	96.2963	172
2017	150	BM	H2	S5	a2	P2	sb1	R8	0	1592	1592	0	903.704	29.6296	903.704	688.296	56.7653	0	171.556	155.111	171.556
2017	150	BM	H2	S5	a2	P2	sb2	R3	0	1592	1592	0	948.148	14.8148	948.148	643.852	59.557	0	203.407	30.5185	203.407
2017	150	BM	H2	S5	a2	P2	sb2	R8	0	1592	1592	0	1155.56	14.8148	1155.56	436.444	72.5851	0	296.148	27.2593	296.148
2017	150	BM	H2	S5	b	P14	sb1	R3	0	1592	1592	0	933.333	74.0741	933.333	658.667	58.6265	0	101.481	56	101.481
2017	150	BM	H2	S5	b	P14	sb1	R8	0	1592	1592	0	622.222	148.148	622.222	969.778	39.0843	0	51.8519	248.444	51.8519
2017	150	BM	H2	S5	b	P14	sb2	R3	0	1592	1592	0	844.444	59.2593	844.444	747.556	53.043	0	74.963	109.333	74.963
2017	150	BM	H2	S5	b	P14	sb2	R8	0	1592	1592	0	651.852	192.593	651.852	940.148	40.9455	0	30.6667	183.111	30.6667
2017	150	BM	H2	S5	c	P1	sb1	R3	0	1592	1592	0	1051.85	74.0741	1051.85	540.148	66.0711	0	116.889	114.37	116.889
2017	150	BM	H2	S5	c	P1	sb1	R8	0	1592	1592	0	1022.22	148.148	1022.22	569.778	64.2099	0	86.2222	153.63	86.2222
2017	150	BM	H2	S5	c	P1	sb2	R3	0	1592	1592	0	1155.56	29.6296	1155.56	436.444	72.5851	0	126.074	116	126.074
2017	150	BM	H2	S5	c	P1	sb2	R8	0	1592	1592	0	1214.81	59.2593	1214.81	377.185	76.3075	0	143.852	49.1852	143.852
2017	150	BM	H3	S5	a1	P2	sb1	R4	0	1592	1592	0	1022.22	59.2593	1022.22	569.778	64.2099	0	493.63	0	493.63
2017	150	BM	H3	S5	a1	P2	sb1	R7	0	1592	1592	0	918.519	29.6296	918.519	673.481	57.6959	0	375.407	57.4815	375.407
2017	150	BM	H3	S5	a1	P2	sb2	R4	0	1592	1592	0	1037.04	0	1037.04	554.963	65.1405	0	272	31.1111	272
2017	150	BM	H3	S5	a1	P2	sb2	R7	0	1592	1592	0	977.778	0	977.778	614.222	61.4182	0	512.741	0	512.741
2017	150	BM	H3	S5	a2	P2	sb1	R4	0	1592	1592	0	711.111	44.4444	711.111	880.889	44.6678	0	523.556	0	523.556
2017	150	BM	H3	S5	a2	P2	sb1	R7	0	1592	1592	0	859.259	14.8148	859.259	732.741	53.9736	0	480.148	0	480.148
2017	150	BM	H3	S5	a2	P2	sb2	R4	0	1592	1592	0	1096.3	0	1096.3	495.704	68.8628	0	359.259	63.1111	359.259
2017	150	BM	H3	S5	a2	P2	sb2	R7	0	1592	1592	0	948.148	0	948.148	643.852	59.557	0	588.444	0	588.444
2017	150	BM	H3	S5	b	P14	sb1	R4	0	1592	1592	0	681.481	103.704	681.481	910.519	42.8066	0	214.963	18.6667	214.963
2017	150	BM	H3	S5	b	P14	sb1	R7	0	1592	1592	0	800	74.0741	800	792	50.2513	0	571.704	14.3704	571.704
2017	150	BM	H3	S5	b	P14	sb2	R4	0	1592	1592	0	622.222	103.704	622.222	969.778	39.0843	0	274.37	102.963	274.37
2017	150	BM	H3	S5	b	P14	sb2	R7	0	1592	1592	0	651.852	118.519	651.852	940.148	40.9455	0	324.444	49.3333	324.444
2017	150	BM	H3	S5	c	P1	sb1	R4	0	1592	1592	0	1051.85	29.6296	1051.85	540.148	66.0711	0	228.593	20.8889	228.593
2017	150	BM	H3	S5	c	P1	sb1	R7	0	1592	1592	0	1066.67	103.704	1066.67	525.333	67.0017	0	357.037	0	357.037
2017	150	BM	H3	S5	c	P1	sb2	R4	0	1592	1592	0	1333.33	29.6296	1333.33	258.667	83.7521	0	138.074	7.25926	138.074
2017	150	BM	H3	S5	c	P1	sb2	R7	0	1592	1592	0	1096.3	88.8889	1096.3	495.704	68.8628	0	612.889	18.963	612.889
2016	50	Mix	H1	FU9	a	P14	sb1	R2	276	273	549	74.0741	103.704	14.8148	177.778	371.222	32.3821	5.77778	93.1852	17.9259	98.963
2016	50	Mix	H1	FU9	a	P14	sb2	R2	276	273	549	133.333	177.778	14.8148	311.111	237.889	56.6687	14.963	57.037	70.5185	72
2016	50	Mix	H1	FU9	b	P3	sb1	R2	276	273	549	74.0741	133.333	14.8148	207.407	341.593	37.7791	6.51852	55.5556	3.55556	62.0741
2016	50	Mix	H1	FU9	b	P3	sb2	R2	276	273	549	103.704	222.222	14.8148	325.926	223.074	59.3672	6.96296	58.0741	12.5926	65.037
2016	50	Mix	H1	FU9	c	P1	sb1	R2	276	273	549	88.8889	222.222	14.8148	311.111	237.889	56.6687	7.55556	69.3333	144.444	76.8889
2016	50	Mix	H1	FU9	c	P1	sb2	R2	276	273	549	148.148	266.667	29.6296	414.815	134.185	75.5583	7.55556	63.5556	12.7407	71.1111
2016	50	Mix	H1	FU9	a	P14	sb1	R8	276	273	549	103.704	118.519	44.4444	222.222	326.778	40.4776	9.48148	36.8889	16.2963	46.3704
2016	50	Mix	H1	FU9	a	P14	sb2	R8	276	273	549	88.8889	118.519	14.8148	207.407	341.593	37.7791	4.44444	25.3333	7.55556	29.7778
2016	50	Mix	H1	FU9	b	P3	sb1	R8	276	273	549	118.519	133.333	14.8148	251.852	297.148	45.8747	9.18519	41.3333	102.074	50.5185
2016	50	Mix	H1	FU9	b	P3	sb2	R8	276	273	549	103.704	74.0741	0	177.778	371.222	32.3821	14.8148	21.037	0	35.8519
2016	50	Mix	H1	FU9	c	P1	sb2	R8	276	273	549	59.2593	325.926	29.6296	385.185	163.815	70.1612	2.22222	55.5556	18.3704	57.7778
2016	50	Mix	H1	FU9	c	P1	sb1	R8	276	273	549	133.333	148.148	14.8148	281.481	267.519	51.2717	15.5556	74.8148	7.25926	90.3704
2016	50	Mix	H2	FU9	a	P14	sb1	R3	276	273	549	103.704	103.704	0	207.407	341.593	37.7791	70.5185	198.815	0	269.333
2016	50	Mix	H2	FU9	a	P14	sb2	R3	276	273	549	148.148	192.593	0	340.741	208.259	62.0657	58.5185	360.741	0	419.259
2016	50	Mix	H2	FU9	b	P3	sb1	R3	276	273	549	88.8889	133.333	14.8148	222.222	326.778	40.4776	44	148.741	894.074	192.741
2016	50	Mix	H2	FU9	b	P3	sb2	R3	276	273	549	133.333	148.148	14.8148	281.481	267.519	51.2717	105.63	106.37	370.815	212
2016	50	Mix	H2	FU9	c	P1	sb1	R3	276	273	549	44.4444	74.0741	14.8148	118.519	430.481	21.5881	24.2963	66.2222	51.8519	90.5185
2016	50	Mix	H2	FU9	c	P1	sb2	R3	276	273	549	88.8889	296.296	0	385.185	163.815	70.1612	40.1481	194.074	0	234.222
2016	50	Mix	H2	FU9	a	P14	sb1	R9	276	273	549	74.0741	59.2593	14.8148	133.333	415.667	24.2866	3.55556	20.8889	9.48148	24.4444
2016	50	Mix	H2	FU9	a	P14	sb2	R9	276	273	549	103.704	74.0741	14.8148	177.778	371.222	32.3821	83.8519	21.037	2.96296	104.889
2016	50	Mix	H2	FU9	b	P3	sb1	R9	276	273	549	133.333	133.333	0	266.667	282.333	48.5732	33.1852	191.259	0.296296	224.444
2016	50	Mix	H2	FU9	b	P3	sb2	R9	276	273	549	133.333	148.148	14.8148	281.481	267.519	51.2717	135.852	99.4074	67.8519	235.259
2016	50	Mix	H2	FU9	c	P1	sb1	R9	276	273	549	118.519	88.8889	14.8148	207.407	341.593	37.7791	108.148	69.7778	329.185	177.926
2016	50	Mix	H2	FU9	c	P1	sb2	R9	276	273	549	88.8889	237.037	14.8148	325.926	223.074	59.3672	76.7407	221.63	154.222	298.37
2016	100	Mix	H1	FU9	a	P8	sb1	R2	552	546	1098	133.333	148.148	29.6296	281.481	816.519	25.6358	6.22222	72.1481	5.03704	78.3704
2016	100	Mix	H1	FU9	a	P8	sb2	R2	552	546	1098	177.778	177.778	14.8148	355.556	742.444	32.3821	8.88889	74.0741	2.66667	82.963
2016	100	Mix	H1	FU9	b	P14	sb1	R2	552	546	1098	133.333	118.519	14.8148	251.852	846.148	22.9373	41.3333	52.5926	25.037	93.9259
2016	100	Mix	H1	FU9	b	P14	sb2	R2	552	546	1098	118.519	266.667	14.8148	385.185	712.815	35.0806	19.7037	77.4815	0.296296	97.1852
2016	100	Mix	H1	FU9	c	P14	sb1	R2	552	546	1098	118.519	148.148	14.8148	266.667	831.333	24.2866	9.48148	82.6667	10.3704	92.1481
2016	100	Mix	H1	FU9	c	P14	sb2	R2	552	546	1098	103.704	192.593	29.6296	296.296	801.704	26.9851	8.88889	89.9259	36.4444	98.8148
2016	100	Mix	H1	FU9	a	P8	sb1	R8	552	546	1098	162.963	133.333	14.8148	296.296	801.704	26.9851	12.2963	23.7037	0.148148	36
2016	100	Mix	H1	FU9	a	P8	sb2	R8	552	546	1098	44.4444	74.0741	14.8148	118.519	979.481	10.794	4.44444	15.5556	0.148148	20
2016	100	Mix	H1	FU9	b	P14	sb1	R8	552	546	1098	162.963	177.778	14.8148	340.741	757.259	31.0329	16.1481	40.5926	2.96296	56.7407
2016	100	Mix	H1	FU9	b	P14	sb2	R8	552	546	1098	148.148	148.148	14.8148	296.296	801.704	26.9851	12.1481	41.037	15.5556	53.1852
2016	100	Mix	H1	FU9	c	P14	sb1	R8	552	546	1098	133.333	192.593	14.8148	325.926	772.074	29.6836	12.8889	73.9259	0.740741	86.8148
2016	100	Mix	H1	FU9	c	P14	sb2	R8	552	546	1098	103.704	148.148	0	251.852	846.148	22.9373	12	56.7407	0	68.7407
2016	100	Mix	H2	FU9	a	P8	sb1	R3	552	546	1098	177.778	237.037	14.8148	414.815	683.185	37.7791	26.963	148.741	56.4444	175.704
2016	100	Mix	H2	FU9	a	P8	sb2	R3	552	546	1098	148.148	177.778	0	325.926	772.074	29.6836	105.926	143.111	38.963	249.037
2016	100	Mix	H2	FU9	b	P14	sb1	R3	552	546	1098	118.519	103.704	0	222.222	875.778	20.2388	80.4444	140.593	0	221.037
2016	100	Mix	H2	FU9	b	P14	sb2	R3	552	546	1098	222.222	88.8889	14.8148	311.111	786.889	28.3343	103.407	57.7778	403.407	161.185
2016	100	Mix	H2	FU9	c	P14	sb1	R3	552	546	1098	148.148	162.963	29.6296	311.111	786.889	28.3343	44.2963	242.519	388.444	286.815
2016	100	Mix	H2	FU9	c	P14	sb2	R3	552	546	1098	192.593	207.407	14.8148	400	698	36.4299	117.778	164.148	534.074	281.926
2016	100	Mix	H2	FU9	a	P8	sb1	R9	552	546	1098	88.8889	148.148	14.8148	237.037	860.963	21.5881	32.5926	102.074	380.444	134.667
2016	100	Mix	H2	FU9	a	P8	sb2	R9	552	546	1098	118.519	237.037	14.8148	355.556	742.444	32.3821	179.111	208.444	62.2222	387.556
2016	100	Mix	H2	FU9	b	P14	sb1	R9	552	546	1098	74.0741	162.963	0	237.037	860.963	21.5881	6.07407	18.5185	0	24.5926
2016	100	Mix	H2	FU9	b	P14	sb2	R9	552	546	1098	177.778	192.593	14.8148	370.37	727.63	33.7314	158.815	224.444	102.815	383.259
2016	100	Mix	H2	FU9	c	P14	sb1	R9	552	546	1098	251.852	237.037	14.8148	488.889	609.111	44.5254	239.407	164.296	232	403.704
2016	100	Mix	H2	FU9	c	P14	sb2	R9	552	546	1098	133.333	266.667	0	400	698	36.4299	130.963	322.963	0	453.926
2016	150	Mix	H1	FU9	a	P9	sb1	R2	828	819	1647	177.778	340.741	14.8148	518.519	1128.48	31.4826	12.4444	94.963	55.8519	107.407
2016	150	Mix	H1	FU9	a	P9	sb2	R2	828	819	1647	266.667	340.741	29.6296	607.407	1039.59	36.8796	17.3333	121.037	52.2963	138.37
2016	150	Mix	H1	FU9	b	P12	sb1	R2	828	819	1647	251.852	311.111	29.6296	562.963	1084.04	34.1811	39.7037	45.037	112	84.7407
2016	150	Mix	H1	FU9	b	P12	sb2	R2	828	819	1647	237.037	296.296	14.8148	533.333	1113.67	32.3821	24.4444	88.2963	9.18519	112.741
2016	150	Mix	H1	FU9	c	P16	sb1	R2	828	819	1647	177.778	251.852	14.8148	429.63	1217.37	26.0856	15.2593	84.8889	93.4815	100.148
2016	150	Mix	H1	FU9	c	P16	sb2	R2	828	819	1647	177.778	133.333	14.8148	311.111	1335.89	18.8896	12.5926	40.5926	9.77778	53.1852
2016	150	Mix	H1	FU9	a	P9	sb1	R8	828	819	1647	266.667	222.222	14.8148	488.889	1158.11	29.6836	17.1852	46.3704	11.4074	63.5556
2016	150	Mix	H1	FU9	a	P9	sb2	R8	828	819	1647	148.148	177.778	14.8148	325.926	1321.07	19.7891	7.25926	34.3704	70.2222	41.6296
2016	150	Mix	H1	FU9	b	P12	sb1	R8	828	819	1647	103.704	237.037	14.8148	340.741	1306.26	20.6886	7.85185	72.5926	46.3704	80.4444
2016	150	Mix	H1	FU9	b	P12	sb2	R8	828	819	1647	177.778	251.852	14.8148	429.63	1217.37	26.0856	9.62963	60.2963	71.2593	69.9259
2016	150	Mix	H1	FU9	c	P16	sb1	R8	828	819	1647	311.111	325.926	29.6296	637.037	1009.96	38.6786	10.8148	44	30.5185	54.8148
2016	150	Mix	H1	FU9	c	P16	sb2	R8	828	819	1647	207.407	192.593	0	400	1247	24.2866	25.4815	50.6667	0	76.1481
2016	150	Mix	H2	FU9	a	P9	sb1	R3	828	819	1647	207.407	237.037	14.8148	444.444	1202.56	26.9851	95.2593	167.704	281.185	262.963
2016	150	Mix	H2	FU9	a	P9	sb2	R3	828	819	1647	192.593	162.963	0	355.556	1291.44	21.5881	82.2222	181.778	0	264
2016	150	Mix	H2	FU9	b	P12	sb1	R3	828	819	1647	370.37	385.185	14.8148	755.556	891.444	45.8747	138.074	157.185	45.7778	295.259
2016	150	Mix	H2	FU9	b	P12	sb2	R3	828	819	1647	281.481	266.667	0	548.148	1098.85	33.2816	124.593	180.148	0	304.741
2016	150	Mix	H2	FU9	c	P16	sb1	R3	828	819	1647	251.852	281.481	44.4444	533.333	1113.67	32.3821	76.2963	116	707.259	192.296
2016	150	Mix	H2	FU9	c	P16	sb2	R3	828	819	1647	222.222	103.704	14.8148	325.926	1321.07	19.7891	96	82.2222	351.407	178.222
2016	150	Mix	H2	FU9	a	P9	sb1	R9	828	819	1647	325.926	311.111	14.8148	637.037	1009.96	38.6786	121.778	218.074	0	339.852
2016	150	Mix	H2	FU9	a	P9	sb2	R9	828	819	1647	222.222	237.037	14.8148	459.259	1187.74	27.8846	202.074	129.926	281.63	332
2016	150	Mix	H2	FU9	b	P12	sb1	R9	828	819	1647	148.148	133.333	44.4444	281.481	1365.52	17.0906	55.5556	122.074	253.037	177.63
2016	150	Mix	H2	FU9	b	P12	sb2	R9	828	819	1647	237.037	251.852	0	488.889	1158.11	29.6836	182.37	208.296	0	390.667
2016	150	Mix	H2	FU9	c	P16	sb1	R9	828	819	1647	251.852	222.222	14.8148	474.074	1172.93	28.7841	111.556	207.704	151.704	319.259
2016	150	Mix	H2	FU9	c	P16	sb2	R9	828	819	1647	177.778	251.852	0	429.63	1217.37	26.0856	134.963	323.407	0	458.37
2017	50	Mix	H1	S5	a1	P16	sb1	R2	270	265	535	103.704	74.0741	74.0741	177.778	357.222	33.2295	5.62963	15.8519	79.7037	21.4815
2017	50	Mix	H1	S5	a1	P16	sb1	R9	270	265	535	118.519	177.778	29.6296	296.296	238.704	55.3825	19.4074	34.963	18.6667	54.3704
2017	50	Mix	H1	S5	a1	P16	sb2	R2	270	265	535	103.704	88.8889	44.4444	192.593	342.407	35.9986	3.85185	21.7778	50.2222	25.6296
2017	50	Mix	H1	S5	a1	P16	sb2	R9	270	265	535	162.963	148.148	59.2593	311.111	223.889	58.1516	9.03704	29.1852	69.1852	38.2222
2017	50	Mix	H1	S5	a2	P16	sb1	R2	270	265	535	74.0741	162.963	74.0741	237.037	297.963	44.306	3.85185	33.7778	52.1481	37.6296
2017	50	Mix	H1	S5	a2	P16	sb1	R9	270	265	535	118.519	162.963	59.2593	281.481	253.519	52.6134	4.44444	29.9259	34.5185	34.3704
2017	50	Mix	H1	S5	a2	P16	sb2	R2	270	265	535	148.148	118.519	59.2593	266.667	268.333	49.8442	7.11111	22.6667	48.2963	29.7778
2017	50	Mix	H1	S5	a2	P16	sb2	R9	270	265	535	148.148	74.0741	44.4444	222.222	312.778	41.5369	3.85185	25.9259	72.1481	29.7778
2017	50	Mix	H1	S5	b	P8	sb1	R2	270	265	535	207.407	281.481	162.963	488.889	46.1111	91.3811	13.6296	44.8889	246.519	58.5185
2017	50	Mix	H1	S5	b	P8	sb1	R9	270	265	535	266.667	325.926	44.4444	592.593	0	110.765	10.6667	75.7037	12.5926	86.3704
2017	50	Mix	H1	S5	b	P8	sb2	R2	270	265	535	251.852	207.407	59.2593	459.259	75.7407	85.8429	20.8889	35.8519	19.7037	56.7407
2017	50	Mix	H1	S5	b	P8	sb2	R9	270	265	535	251.852	118.519	88.8889	370.37	164.63	69.2281	18.6667	15.7037	28.2963	34.3704
2017	50	Mix	H1	S5	c	P3	sb1	R2	270	265	535	133.333	192.593	148.148	325.926	209.074	60.9207	9.33333	18.5185	112.741	27.8519
2017	50	Mix	H1	S5	c	P3	sb1	R9	270	265	535	177.778	162.963	251.852	340.741	194.259	63.6899	10.0741	16.1481	175.259	26.2222
2017	50	Mix	H1	S5	c	P3	sb2	R2	270	265	535	251.852	222.222	162.963	474.074	60.9259	88.612	30.2222	32.4444	60.5926	62.6667
2017	50	Mix	H1	S5	c	P3	sb2	R9	270	265	535	103.704	311.111	88.8889	414.815	120.185	77.5355	12.7407	73.3333	59.5556	86.0741
2017	50	Mix	H2	S5	a1	P16	sb1	R3	270	265	535	103.704	148.148	44.4444	251.852	283.148	47.0751	20.8889	96.8889	192.889	117.778
2017	50	Mix	H2	S5	a1	P16	sb1	R8	270	265	535	118.519	162.963	14.8148	281.481	253.519	52.6134	36.4444	53.3333	129.481	89.7778
2017	50	Mix	H2	S5	a1	P16	sb2	R3	270	265	535	133.333	177.778	14.8148	311.111	223.889	58.1516	22.3704	88.4444	107.852	110.815
2017	50	Mix	H2	S5	a1	P16	sb2	R8	270	265	535	74.0741	103.704	59.2593	177.778	357.222	33.2295	15.2593	44.5926	154.667	59.8519
2017	50	Mix	H2	S5	a2	P16	sb1	R3	270	265	535	44.4444	251.852	29.6296	296.296	238.704	55.3825	6.37037	118.667	164.296	125.037
2017	50	Mix	H2	S5	a2	P16	sb1	R8	270	265	535	88.8889	177.778	29.6296	266.667	268.333	49.8442	69.037	71.4074	6.07407	140.444
2017	50	Mix	H2	S5	a2	P16	sb2	R3	270	265	535	133.333	177.778	29.6296	311.111	223.889	58.1516	27.5556	104.889	138.815	132.444
2017	50	Mix	H2	S5	a2	P16	sb2	R8	270	265	535	148.148	133.333	44.4444	281.481	253.519	52.6134	37.6296	77.4815	156.741	115.111
2017	50	Mix	H2	S5	b	P8	sb1	R3	270	265	535	118.519	133.333	133.333	251.852	283.148	47.0751	22.963	15.8519	316.296	38.8148
2017	50	Mix	H2	S5	b	P8	sb1	R8	270	265	535	88.8889	148.148	14.8148	237.037	297.963	44.306	11.5556	53.4815	129.481	65.037
2017	50	Mix	H2	S5	b	P8	sb2	R3	270	265	535	133.333	162.963	177.778	296.296	238.704	55.3825	25.4815	53.6296	294.222	79.1111
2017	50	Mix	H2	S5	b	P8	sb2	R8	270	265	535	222.222	88.8889	44.4444	311.111	223.889	58.1516	85.1852	32.7407	62.963	117.926
2017	50	Mix	H2	S5	c	P3	sb1	R3	270	265	535	103.704	177.778	118.519	281.481	253.519	52.6134	43.4074	74.5185	146.815	117.926
2017	50	Mix	H2	S5	c	P3	sb1	R8	270	265	535	162.963	162.963	325.926	325.926	209.074	60.9207	44.7407	15.7037	270.963	60.4444
2017	50	Mix	H2	S5	c	P3	sb2	R3	270	265	535	133.333	192.593	74.0741	325.926	209.074	60.9207	29.1852	23.5556	254.222	52.7407
2017	50	Mix	H2	S5	c	P3	sb2	R8	270	265	535	148.148	251.852	74.0741	400	135	74.7664	37.3333	61.6296	185.037	98.963
2017	50	Mix	H3	S5	a1	P16	sb1	R4	270	265	535	74.0741	266.667	44.4444	340.741	194.259	63.6899	166.519	61.037	135.852	227.556
2017	50	Mix	H3	S5	a1	P16	sb1	R7	270	265	535	59.2593	177.778	59.2593	237.037	297.963	44.306	152.296	24	30.963	176.296
2017	50	Mix	H3	S5	a1	P16	sb2	R4	270	265	535	133.333	103.704	74.0741	237.037	297.963	44.306	331.407	38.6667	0	370.074
2017	50	Mix	H3	S5	a1	P16	sb2	R7	270	265	535	133.333	192.593	44.4444	325.926	209.074	60.9207	261.926	23.4074	4	285.333
2017	50	Mix	H3	S5	a2	P16	sb1	R4	270	265	535	133.333	162.963	44.4444	296.296	238.704	55.3825	157.778	135.704	46.5185	293.481
2017	50	Mix	H3	S5	a2	P16	sb1	R7	270	265	535	74.0741	207.407	59.2593	281.481	253.519	52.6134	148.889	29.9259	18.6667	178.815
2017	50	Mix	H3	S5	a2	P16	sb2	R4	270	265	535	133.333	177.778	14.8148	311.111	223.889	58.1516	208.889	101.037	0	309.926
2017	50	Mix	H3	S5	a2	P16	sb2	R7	270	265	535	133.333	133.333	59.2593	266.667	268.333	49.8442	241.185	0	0	241.185
2017	50	Mix	H3	S5	b	P8	sb1	R4	270	265	535	207.407	222.222	74.0741	429.63	105.37	80.3046	381.481	43.1111	16	424.593
2017	50	Mix	H3	S5	b	P8	sb1	R7	270	265	535	162.963	192.593	103.704	355.556	179.444	66.459	308.593	41.4815	16	350.074
2017	50	Mix	H3	S5	b	P8	sb2	R4	270	265	535	222.222	192.593	103.704	414.815	120.185	77.5355	200.444	6.96296	42.3704	207.407
2017	50	Mix	H3	S5	b	P8	sb2	R7	270	265	535	222.222	222.222	133.333	444.444	90.5556	83.0737	409.63	0	0	409.63
2017	50	Mix	H3	S5	c	P3	sb1	R4	270	265	535	148.148	133.333	103.704	281.481	253.519	52.6134	342.37	116.296	7.25926	458.667
2017	50	Mix	H3	S5	c	P3	sb1	R7	270	265	535	59.2593	325.926	74.0741	385.185	149.815	71.9972	150.37	62.6667	0	213.037
2017	50	Mix	H3	S5	c	P3	sb2	R4	270	265	535	133.333	296.296	59.2593	429.63	105.37	80.3046	320.444	25.3333	0	345.778
2017	50	Mix	H3	S5	c	P3	sb2	R7	270	265	535	177.778	192.593	74.0741	370.37	164.63	69.2281	318.667	28.8889	0	347.556
2017	100	Mix	H1	S5	a1	P1	sb1	R2	540	531	1071	177.778	251.852	74.0741	429.63	641.37	40.1148	17.7778	40.8889	10.5185	58.6667
2017	100	Mix	H1	S5	a1	P1	sb1	R9	540	531	1071	237.037	370.37	14.8148	607.407	463.593	56.714	4.2963	83.8519	6.37037	88.1481
2017	100	Mix	H1	S5	a1	P1	sb2	R2	540	531	1071	281.481	251.852	29.6296	533.333	537.667	49.7977	22.5185	46.5185	5.92593	69.037
2017	100	Mix	H1	S5	a1	P1	sb2	R9	540	531	1071	414.815	266.667	14.8148	681.481	389.519	63.6304	18.963	63.4074	28.4444	82.3704
2017	100	Mix	H1	S5	a2	P1	sb1	R2	540	531	1071	162.963	311.111	44.4444	474.074	596.926	44.2646	19.5556	67.8519	17.037	87.4074
2017	100	Mix	H1	S5	a2	P1	sb1	R9	540	531	1071	207.407	251.852	14.8148	459.259	611.741	42.8814	9.18519	48.1481	5.18519	57.3333
2017	100	Mix	H1	S5	a2	P1	sb2	R2	540	531	1071	311.111	518.519	29.6296	829.63	241.37	77.4631	17.4815	75.8519	8.14815	93.3333
2017	100	Mix	H1	S5	a2	P1	sb2	R9	540	531	1071	296.296	355.556	29.6296	651.852	419.148	60.8639	16.8889	73.4815	89.037	90.3704
2017	100	Mix	H1	S5	b	P16	sb1	R2	540	531	1071	192.593	266.667	59.2593	459.259	611.741	42.8814	20.8889	39.2593	61.6296	60.1481
2017	100	Mix	H1	S5	b	P16	sb1	R9	540	531	1071	222.222	251.852	14.8148	474.074	596.926	44.2646	9.33333	29.1852	6.66667	38.5185
2017	100	Mix	H1	S5	b	P16	sb2	R2	540	531	1071	237.037	370.37	29.6296	607.407	463.593	56.714	12.1481	47.1111	34.0741	59.2593
2017	100	Mix	H1	S5	b	P16	sb2	R9	540	531	1071	251.852	444.444	29.6296	696.296	374.704	65.0137	13.7778	64.2963	21.3333	78.0741
2017	100	Mix	H1	S5	c	P7	sb1	R2	540	531	1071	148.148	355.556	103.704	503.704	567.296	47.0312	16	53.1852	65.3333	69.1852
2017	100	Mix	H1	S5	c	P7	sb1	R9	540	531	1071	118.519	311.111	88.8889	429.63	641.37	40.1148	11.2593	74.0741	38.8148	85.3333
2017	100	Mix	H1	S5	c	P7	sb2	R2	540	531	1071	118.519	474.074	103.704	592.593	478.407	55.3308	16.4444	33.4815	61.037	49.9259
2017	100	Mix	H1	S5	c	P7	sb2	R9	540	531	1071	192.593	414.815	103.704	607.407	463.593	56.714	19.1111	45.3333	54.6667	64.4444
2017	100	Mix	H2	S5	a1	P1	sb1	R3	540	531	1071	251.852	385.185	29.6296	637.037	433.963	59.4806	77.6296	124.741	4.59259	202.37
2017	100	Mix	H2	S5	a1	P1	sb1	R8	540	531	1071	177.778	400	14.8148	577.778	493.222	53.9475	33.3333	177.926	77.9259	211.259
2017	100	Mix	H2	S5	a1	P1	sb2	R3	540	531	1071	177.778	400	44.4444	577.778	493.222	53.9475	23.7037	120.593	8.59259	144.296
2017	100	Mix	H2	S5	a1	P1	sb2	R8	540	531	1071	281.481	340.741	14.8148	622.222	448.778	58.0973	37.1852	88.2963	21.037	125.481
2017	100	Mix	H2	S5	a2	P1	sb1	R3	540	531	1071	251.852	296.296	29.6296	548.148	522.852	51.181	70.5185	123.556	14.5185	194.074
2017	100	Mix	H2	S5	a2	P1	sb1	R8	540	531	1071	251.852	340.741	29.6296	592.593	478.407	55.3308	60.2963	173.778	107.556	234.074
2017	100	Mix	H2	S5	a2	P1	sb2	R3	540	531	1071	162.963	355.556	14.8148	518.519	552.481	48.4144	14.963	126.667	17.4815	141.63
2017	100	Mix	H2	S5	a2	P1	sb2	R8	540	531	1071	281.481	296.296	14.8148	577.778	493.222	53.9475	45.6296	93.1852	45.6296	138.815
2017	100	Mix	H2	S5	b	P16	sb1	R3	540	531	1071	296.296	355.556	74.0741	651.852	419.148	60.8639	57.6296	105.63	224.741	163.259
2017	100	Mix	H2	S5	b	P16	sb1	R8	540	531	1071	207.407	296.296	29.6296	503.704	567.296	47.0312	74.3704	66.3704	100.444	140.741
2017	100	Mix	H2	S5	b	P16	sb2	R3	540	531	1071	266.667	266.667	29.6296	533.333	537.667	49.7977	34.963	51.1111	159.259	86.0741
2017	100	Mix	H2	S5	b	P16	sb2	R8	540	531	1071	237.037	281.481	29.6296	518.519	552.481	48.4144	24.2963	59.1111	45.4815	83.4074
2017	100	Mix	H2	S5	c	P7	sb1	R3	540	531	1071	237.037	414.815	103.704	651.852	419.148	60.8639	76.4444	71.5556	112.148	148
2017	100	Mix	H2	S5	c	P7	sb1	R8	540	531	1071	59.2593	414.815	29.6296	474.074	596.926	44.2646	52.1481	104.148	30.963	156.296
2017	100	Mix	H2	S5	c	P7	sb2	R3	540	531	1071	59.2593	548.148	88.8889	607.407	463.593	56.714	70.2222	61.4815	191.259	131.704
2017	100	Mix	H2	S5	c	P7	sb2	R8	540	531	1071	192.593	325.926	118.519	518.519	552.481	48.4144	61.4815	84.2963	145.778	145.778
2017	100	Mix	H3	S5	a1	P1	sb1	R4	540	531	1071	251.852	311.111	44.4444	562.963	508.037	52.5642	241.481	113.926	22.6667	355.407
2017	100	Mix	H3	S5	a1	P1	sb1	R7	540	531	1071	281.481	281.481	44.4444	562.963	508.037	52.5642	221.63	46.0741	13.3333	267.704
2017	100	Mix	H3	S5	a1	P1	sb2	R4	540	531	1071	133.333	251.852	29.6296	385.185	685.815	35.965	128.148	252.296	22.5185	380.444
2017	100	Mix	H3	S5	a1	P1	sb2	R7	540	531	1071	281.481	266.667	29.6296	548.148	522.852	51.181	319.556	229.63	84.1481	549.185
2017	100	Mix	H3	S5	a2	P1	sb1	R4	540	531	1071	385.185	311.111	29.6296	696.296	374.704	65.0137	326.815	82.3704	8	409.185
2017	100	Mix	H3	S5	a2	P1	sb1	R7	540	531	1071	311.111	370.37	29.6296	681.481	389.519	63.6304	260.296	68.4444	0	328.741
2017	100	Mix	H3	S5	a2	P1	sb2	R4	540	531	1071	251.852	429.63	14.8148	681.481	389.519	63.6304	226.519	179.704	22.5185	406.222
2017	100	Mix	H3	S5	a2	P1	sb2	R7	540	531	1071	251.852	296.296	44.4444	548.148	522.852	51.181	341.63	289.037	7.55556	630.667
2017	100	Mix	H3	S5	b	P16	sb1	R4	540	531	1071	103.704	222.222	0	325.926	745.074	30.4319	334.815	0	0	334.815
2017	100	Mix	H3	S5	b	P16	sb1	R7	540	531	1071	222.222	370.37	14.8148	592.593	478.407	55.3308	246.667	141.63	0	388.296
2017	100	Mix	H3	S5	b	P16	sb2	R4	540	531	1071	281.481	296.296	0	577.778	493.222	53.9475	296.296	0	0	296.296
2017	100	Mix	H3	S5	b	P16	sb2	R7	540	531	1071	266.667	296.296	44.4444	562.963	508.037	52.5642	326.222	106.963	21.6296	433.185
2017	100	Mix	H3	S5	c	P7	sb1	R4	540	531	1071	207.407	370.37	148.148	577.778	493.222	53.9475	322.815	41.9259	0	364.741
2017	100	Mix	H3	S5	c	P7	sb1	R7	540	531	1071	118.519	370.37	59.2593	488.889	582.111	45.6479	204.741	136.741	0	341.481
2017	100	Mix	H3	S5	c	P7	sb2	R4	540	531	1071	103.704	444.444	103.704	548.148	522.852	51.181	346.222	23.7037	0	369.926
2017	100	Mix	H3	S5	c	P7	sb2	R7	540	531	1071	177.778	340.741	133.333	518.519	552.481	48.4144	349.481	14.6667	0	364.148
2017	150	Mix	H1	S5	a1	P11	sb1	R2	810	796	1606	355.556	474.074	14.8148	829.63	776.37	51.6581	21.9259	79.1111	18.0741	101.037
2017	150	Mix	H1	S5	a1	P11	sb1	R9	810	796	1606	296.296	577.778	14.8148	874.074	731.926	54.4255	10.6667	70.6667	7.11111	81.3333
2017	150	Mix	H1	S5	a1	P11	sb2	R2	810	796	1606	281.481	503.704	133.333	785.185	820.815	48.8907	8	54.0741	86.2222	62.0741
2017	150	Mix	H1	S5	a1	P11	sb2	R9	810	796	1606	281.481	414.815	74.0741	696.296	909.704	43.3559	26.3704	61.9259	38.6667	88.2963
2017	150	Mix	H1	S5	a2	P11	sb1	R2	810	796	1606	266.667	311.111	14.8148	577.778	1028.22	35.9762	18.5185	58.963	38.2222	77.4815
2017	150	Mix	H1	S5	a2	P11	sb1	R9	810	796	1606	207.407	325.926	14.8148	533.333	1072.67	33.2088	14.0741	54.2222	59.7037	68.2963
2017	150	Mix	H1	S5	a2	P11	sb2	R2	810	796	1606	266.667	400	29.6296	666.667	939.333	41.511	9.62963	81.037	27.5556	90.6667
2017	150	Mix	H1	S5	a2	P11	sb2	R9	810	796	1606	340.741	385.185	59.2593	725.926	880.074	45.2009	22.6667	64.8889	45.1852	87.5556
2017	150	Mix	H1	S5	b	P13	sb1	R2	810	796	1606	400	459.259	74.0741	859.259	746.741	53.5031	15.5556	38.8148	40.5926	54.3704
2017	150	Mix	H1	S5	b	P13	sb1	R9	810	796	1606	266.667	355.556	74.0741	622.222	983.778	38.7436	13.4815	39.2593	50.5185	52.7407
2017	150	Mix	H1	S5	b	P13	sb2	R2	810	796	1606	207.407	355.556	133.333	562.963	1043.04	35.0537	5.92593	31.8519	36.8889	37.7778
2017	150	Mix	H1	S5	b	P13	sb2	R9	810	796	1606	251.852	325.926	88.8889	577.778	1028.22	35.9762	11.4074	23.1111	35.5556	34.5185
2017	150	Mix	H1	S5	c	P11	sb1	R2	810	796	1606	207.407	370.37	74.0741	577.778	1028.22	35.9762	14.2222	55.5556	35.5556	69.7778
2017	150	Mix	H1	S5	c	P11	sb1	R9	810	796	1606	311.111	414.815	74.0741	725.926	880.074	45.2009	20.2963	68.2963	68.2963	88.5926
2017	150	Mix	H1	S5	c	P11	sb2	R2	810	796	1606	222.222	533.333	74.0741	755.556	850.444	47.0458	7.55556	82.6667	70.963	90.2222
2017	150	Mix	H1	S5	c	P11	sb2	R9	810	796	1606	296.296	444.444	14.8148	740.741	865.259	46.1233	18.6667	83.4074	3.7037	102.074
2017	150	Mix	H2	S5	a1	P11	sb1	R3	810	796	1606	222.222	296.296	14.8148	518.519	1087.48	32.2863	46.0741	93.9259	40.2963	140
2017	150	Mix	H2	S5	a1	P11	sb1	R8	810	796	1606	251.852	311.111	103.704	562.963	1043.04	35.0537	33.9259	149.926	27.1111	183.852
2017	150	Mix	H2	S5	a1	P11	sb2	R3	810	796	1606	207.407	325.926	29.6296	533.333	1072.67	33.2088	37.7778	103.852	58.5185	141.63
2017	150	Mix	H2	S5	a1	P11	sb2	R8	810	796	1606	237.037	296.296	59.2593	533.333	1072.67	33.2088	33.4815	72.1481	66.963	105.63
2017	150	Mix	H2	S5	a2	P11	sb1	R3	810	796	1606	296.296	281.481	14.8148	577.778	1028.22	35.9762	130.222	81.4815	48.7407	211.704
2017	150	Mix	H2	S5	a2	P11	sb1	R8	810	796	1606	207.407	251.852	59.2593	459.259	1146.74	28.5965	71.1111	118.963	83.1111	190.074
2017	150	Mix	H2	S5	a2	P11	sb2	R3	810	796	1606	162.963	237.037	44.4444	400	1206	24.9066	40.7407	96.8889	302.667	137.63
2017	150	Mix	H2	S5	a2	P11	sb2	R8	810	796	1606	281.481	414.815	59.2593	696.296	909.704	43.3559	52.7407	97.6296	69.037	150.37
2017	150	Mix	H2	S5	b	P13	sb1	R3	810	796	1606	281.481	296.296	88.8889	577.778	1028.22	35.9762	39.4074	38.0741	182.37	77.4815
2017	150	Mix	H2	S5	b	P13	sb1	R8	810	796	1606	325.926	207.407	59.2593	533.333	1072.67	33.2088	102.963	48.7407	56.4444	151.704
2017	150	Mix	H2	S5	b	P13	sb2	R3	810	796	1606	311.111	414.815	103.704	725.926	880.074	45.2009	43.7037	45.4815	139.556	89.1852
2017	150	Mix	H2	S5	b	P13	sb2	R8	810	796	1606	296.296	400	148.148	696.296	909.704	43.3559	16.8889	26.963	216.741	43.8519
2017	150	Mix	H2	S5	c	P11	sb1	R3	810	796	1606	177.778	237.037	44.4444	414.815	1191.19	25.8291	92.5926	40.4444	154.222	133.037
2017	150	Mix	H2	S5	c	P11	sb1	R8	810	796	1606	177.778	266.667	0	444.444	1161.56	27.674	32.1481	83.8519	49.037	116
2017	150	Mix	H2	S5	c	P11	sb2	R3	810	796	1606	207.407	518.519	88.8889	725.926	880.074	45.2009	71.5556	146.37	139.259	217.926
2017	150	Mix	H2	S5	c	P11	sb2	R8	810	796	1606	222.222	488.889	74.0741	711.111	894.889	44.2784	21.7778	131.111	178.963	152.889
2017	150	Mix	H3	S5	a1	P11	sb1	R4	810	796	1606	222.222	296.296	29.6296	518.519	1087.48	32.2863	331.852	17.1852	9.33333	349.037
2017	150	Mix	H3	S5	a1	P11	sb1	R7	810	796	1606	429.63	281.481	59.2593	711.111	894.889	44.2784	306.963	97.9259	38.6667	404.889
2017	150	Mix	H3	S5	a1	P11	sb2	R4	810	796	1606	207.407	222.222	103.704	429.63	1176.37	26.7515	153.926	99.1111	0	253.037
2017	150	Mix	H3	S5	a1	P11	sb2	R7	810	796	1606	340.741	385.185	148.148	725.926	880.074	45.2009	302.519	0	62.2222	302.519
2017	150	Mix	H3	S5	a2	P11	sb1	R4	810	796	1606	400	414.815	14.8148	814.815	791.185	50.7357	327.259	0	0	327.259
2017	150	Mix	H3	S5	a2	P11	sb1	R7	810	796	1606	296.296	385.185	103.704	681.481	924.519	42.4335	211.111	147.556	0	358.667
2017	150	Mix	H3	S5	a2	P11	sb2	R4	810	796	1606	325.926	355.556	29.6296	681.481	924.519	42.4335	70.2222	270.963	70.6667	341.185
2017	150	Mix	H3	S5	a2	P11	sb2	R7	810	796	1606	325.926	296.296	59.2593	622.222	983.778	38.7436	290.519	20.4444	0	310.963
2017	150	Mix	H3	S5	b	P13	sb1	R4	810	796	1606	251.852	385.185	59.2593	637.037	968.963	39.6661	335.556	180	39.8519	515.556
2017	150	Mix	H3	S5	b	P13	sb1	R7	810	796	1606	251.852	325.926	14.8148	577.778	1028.22	35.9762	309.185	0	49.4815	309.185
2017	150	Mix	H3	S5	b	P13	sb2	R4	810	796	1606	311.111	429.63	148.148	740.741	865.259	46.1233	322.074	14.5185	24.7407	336.593
2017	150	Mix	H3	S5	b	P13	sb2	R7	810	796	1606	370.37	444.444	266.667	814.815	791.185	50.7357	268.148	43.8519	9.77778	312
2017	150	Mix	H3	S5	c	P11	sb1	R4	810	796	1606	325.926	503.704	88.8889	829.63	776.37	51.6581	352.593	85.6296	18.963	438.222
2017	150	Mix	H3	S5	c	P11	sb1	R7	810	796	1606	192.593	325.926	0	518.519	1087.48	32.2863	250.074	75.5556	8.44444	325.63
2017	150	Mix	H3	S5	c	P11	sb2	R4	810	796	1606	237.037	340.741	88.8889	577.778	1028.22	35.9762	143.259	278.667	12.1481	421.926
2017	150	Mix	H3	S5	c	P11	sb2	R7	810	796	1606	414.815	444.444	44.4444	859.259	746.741	53.5031	323.852	210.667	0	534.519
2016	50	AC	H1	FU9	a	P11	sb1	R2	552	0	552	266.667	0	14.8148	266.667	285.333	48.3092	36	0	7.55556	36
2016	50	AC	H1	FU9	a	P11	sb2	R2	552	0	552	311.111	0	29.6296	311.111	240.889	56.3607	45.3333	0	20.1481	45.3333
2016	50	AC	H1	FU9	b	P11	sb1	R2	552	0	552	222.222	0	14.8148	222.222	329.778	40.2576	34.8148	0	31.2593	34.8148
2016	50	AC	H1	FU9	b	P11	sb2	R2	552	0	552	237.037	0	29.6296	237.037	314.963	42.9415	46.8148	0	3.55556	46.8148
2016	50	AC	H1	FU9	c	P10	sb1	R2	552	0	552	207.407	0	29.6296	207.407	344.593	37.5738	26.0741	0	0	26.0741
2016	50	AC	H1	FU9	c	P10	sb2	R2	552	0	552	222.222	0	44.4444	222.222	329.778	40.2576	29.3333	0	64.1481	29.3333
2016	50	AC	H1	FU9	a	P11	sb1	R8	552	0	552	162.963	0	0	162.963	389.037	29.5223	12.8889	0	0	12.8889
2016	50	AC	H1	FU9	a	P11	sb2	R8	552	0	552	177.778	0	14.8148	177.778	374.222	32.2061	10.6667	0	88	10.6667
2016	50	AC	H1	FU9	b	P11	sb1	R8	552	0	552	118.519	0	14.8148	118.519	433.481	21.4707	20.8889	0	1.92593	20.8889
2016	50	AC	H1	FU9	b	P11	sb2	R8	552	0	552	162.963	0	14.8148	162.963	389.037	29.5223	13.7778	0	43.7037	13.7778
2016	50	AC	H1	FU9	c	P10	sb1	R8	552	0	552	118.519	0	29.6296	118.519	433.481	21.4707	35.4074	0	0.148148	35.4074
2016	50	AC	H1	FU9	c	P10	sb2	R8	552	0	552	177.778	0	14.8148	177.778	374.222	32.2061	23.2593	0	1.33333	23.2593
2016	50	AC	H2	FU9	a	P11	sb1	R3	552	0	552	251.852	0	14.8148	251.852	300.148	45.6253	241.63	0	833.926	241.63
2016	50	AC	H2	FU9	a	P11	sb2	R3	552	0	552	148.148	0	14.8148	148.148	403.852	26.8384	152.296	0	0	152.296
2016	50	AC	H2	FU9	b	P11	sb1	R3	552	0	552	118.519	0	0	118.519	433.481	21.4707	50.6667	0	35.8519	50.6667
2016	50	AC	H2	FU9	b	P11	sb2	R3	552	0	552	266.667	0	0	266.667	285.333	48.3092	355.556	0	0	355.556
2016	50	AC	H2	FU9	c	P10	sb1	R3	552	0	552	148.148	0	29.6296	148.148	403.852	26.8384	361.926	0	108.593	361.926
2016	50	AC	H2	FU9	c	P10	sb2	R3	552	0	552	177.778	0	14.8148	177.778	374.222	32.2061	154.963	0	532.889	154.963
2016	50	AC	H2	FU9	a	P11	sb1	R9	552	0	552	222.222	0	14.8148	222.222	329.778	40.2576	219.556	0	371.556	219.556
2016	50	AC	H2	FU9	a	P11	sb2	R9	552	0	552	162.963	0	14.8148	162.963	389.037	29.5223	172.741	0	89.3333	172.741
2016	50	AC	H2	FU9	b	P11	sb1	R9	552	0	552	266.667	0	14.8148	266.667	285.333	48.3092	360.296	0	44.5926	360.296
2016	50	AC	H2	FU9	b	P11	sb2	R9	552	0	552	222.222	0	14.8148	222.222	329.778	40.2576	380.593	0	11.2593	380.593
2016	50	AC	H2	FU9	c	P10	sb1	R9	552	0	552	192.593	0	29.6296	192.593	359.407	34.89	84.5926	0	143.704	84.5926
2016	50	AC	H2	FU9	c	P10	sb2	R9	552	0	552	148.148	0	74.0741	148.148	403.852	26.8384	74.6667	0	528.889	74.6667
2016	100	AC	H1	FU9	a	P12	sb1	R2	1105	0	1105	459.259	0	14.8148	459.259	645.741	41.5619	55.7037	0	0.148148	55.7037
2016	100	AC	H1	FU9	a	P12	sb2	R2	1105	0	1105	637.037	0	14.8148	637.037	467.963	57.6504	85.037	0	26.6667	85.037
2016	100	AC	H1	FU9	b	P15	sb1	R2	1105	0	1105	385.185	0	29.6296	385.185	719.815	34.8584	47.1111	0	88.8889	47.1111
2016	100	AC	H1	FU9	b	P15	sb2	R2	1105	0	1105	385.185	0	29.6296	385.185	719.815	34.8584	60.2963	0	91.2593	60.2963
2016	100	AC	H1	FU9	c	P9	sb1	R2	1105	0	1105	311.111	0	29.6296	311.111	793.889	28.1549	61.037	0	15.5556	61.037
2016	100	AC	H1	FU9	c	P9	sb2	R2	1105	0	1105	251.852	0	14.8148	251.852	853.148	22.792	33.3333	0	30.8148	33.3333
2016	100	AC	H1	FU9	a	P12	sb1	R8	1105	0	1105	385.185	0	29.6296	385.185	719.815	34.8584	37.6296	0	4.2963	37.6296
2016	100	AC	H1	FU9	a	P12	sb2	R8	1105	0	1105	266.667	0	0	266.667	838.333	24.1327	22.8148	0	0.148148	22.8148
2016	100	AC	H1	FU9	b	P15	sb1	R8	1105	0	1105	281.481	0	14.8148	281.481	823.519	25.4734	26.0741	0	11.2593	26.0741
2016	100	AC	H1	FU9	b	P15	sb2	R8	1105	0	1105	414.815	0	14.8148	414.815	690.185	37.5398	48.7407	0	123.259	48.7407
2016	100	AC	H1	FU9	c	P9	sb1	R8	1105	0	1105	162.963	0	14.8148	162.963	942.037	14.7478	35.1111	0	11.4074	35.1111
2016	100	AC	H1	FU9	c	P9	sb2	R8	1105	0	1105	296.296	0	14.8148	296.296	808.704	26.8141	52	0	70.963	52
2016	100	AC	H2	FU9	a	P12	sb1	R3	1105	0	1105	429.63	0	14.8148	429.63	675.37	38.8805	257.778	0	55.7037	257.778
2016	100	AC	H2	FU9	a	P12	sb2	R3	1105	0	1105	488.889	0	44.4444	488.889	616.111	44.2433	204.148	0	403.259	204.148
2016	100	AC	H2	FU9	b	P15	sb1	R3	1105	0	1105	385.185	0	29.6296	385.185	719.815	34.8584	160.889	0	170.815	160.889
2016	100	AC	H2	FU9	b	P15	sb2	R3	1105	0	1105	414.815	0	14.8148	414.815	690.185	37.5398	287.852	0	0	287.852
2016	100	AC	H2	FU9	c	P9	sb1	R3	1105	0	1105	148.148	0	0	148.148	956.852	13.4071	135.407	0	18.5185	135.407
2016	100	AC	H2	FU9	c	P9	sb2	R3	1105	0	1105	192.593	0	14.8148	192.593	912.407	17.4292	187.852	0	207.852	187.852
2016	100	AC	H2	FU9	a	P12	sb1	R9	1105	0	1105	355.556	0	0	355.556	749.444	32.177	434.222	0	8.74074	434.222
2016	100	AC	H2	FU9	a	P12	sb2	R9	1105	0	1105	355.556	0	14.8148	355.556	749.444	32.177	354.519	0	285.333	354.519
2016	100	AC	H2	FU9	b	P15	sb1	R9	1105	0	1105	400	0	14.8148	400	705	36.1991	215.111	0	516.444	215.111
2016	100	AC	H2	FU9	b	P15	sb2	R9	1105	0	1105	370.37	0	44.4444	370.37	734.63	33.5177	205.185	0	129.63	205.185
2016	100	AC	H2	FU9	c	P9	sb1	R9	1105	0	1105	237.037	0	29.6296	237.037	867.963	21.4513	225.926	0	642.963	225.926
2016	100	AC	H2	FU9	c	P9	sb2	R9	1105	0	1105	400	0	44.4444	400	705	36.1991	496.889	0	26.963	496.889
2016	150	AC	H1	FU9	a	P6	sb1	R2	1657	0	1657	637.037	0	0	637.037	1019.96	38.4452	77.037	0	0.148148	77.037
2016	150	AC	H1	FU9	a	P6	sb2	R2	1657	0	1657	918.519	0	0	918.519	738.481	55.4326	79.7037	0	0.296296	79.7037
2016	150	AC	H1	FU9	b	P9	sb1	R2	1657	0	1657	444.444	0	0	444.444	1212.56	26.8222	70.8148	0	9.48148	70.8148
2016	150	AC	H1	FU9	b	P9	sb2	R2	1657	0	1657	444.444	0	0	444.444	1212.56	26.8222	52.1481	0	0	52.1481
2016	150	AC	H1	FU9	c	P2	sb1	R2	1657	0	1657	444.444	0	29.6296	444.444	1212.56	26.8222	55.7037	0	22.0741	55.7037
2016	150	AC	H1	FU9	c	P1	sb2	R2	1657	0	1657	711.111	0	0	711.111	945.889	42.9156	88.4444	0	42.2222	88.4444
2016	150	AC	H1	FU9	a	P6	sb1	R8	1657	0	1657	607.407	0	14.8148	607.407	1049.59	36.6571	30.8148	0	13.4815	30.8148
2016	150	AC	H1	FU9	a	P6	sb2	R8	1657	0	1657	162.963	0	29.6296	162.963	1494.04	9.83482	5.92593	0	101.926	5.92593
2016	150	AC	H1	FU9	b	P9	sb1	R8	1657	0	1657	162.963	0	29.6296	162.963	1494.04	9.83482	13.9259	0	52.5926	13.9259
2016	150	AC	H1	FU9	b	P9	sb2	R8	1657	0	1657	162.963	0	14.8148	162.963	1494.04	9.83482	9.62963	0	7.55556	9.62963
2016	150	AC	H1	FU9	c	P2	sb1	R8	1657	0	1657	622.222	0	0	622.222	1034.78	37.5511	70.2222	0	34.0741	70.2222
2016	150	AC	H1	FU9	c	P1	sb2	R8	1657	0	1657	414.815	0	0	414.815	1242.19	25.0341	44	0	0	44
2016	150	AC	H2	FU9	a	P6	sb1	R3	1657	0	1657	488.889	0	14.8148	488.889	1168.11	29.5045	203.259	0	0	203.259
2016	150	AC	H2	FU9	a	P6	sb2	R3	1657	0	1657	637.037	0	0	637.037	1019.96	38.4452	298.519	0	13.3333	298.519
2016	150	AC	H2	FU9	b	P9	sb1	R3	1657	0	1657	474.074	0	14.8148	474.074	1182.93	28.6104	249.63	0	10.0741	249.63
2016	150	AC	H2	FU9	b	P9	sb2	R3	1657	0	1657	474.074	0	29.6296	474.074	1182.93	28.6104	298.815	0	26.2222	298.815
2016	150	AC	H2	FU9	c	P1	sb2	R3	1657	0	1657	459.259	0	14.8148	459.259	1197.74	27.7163	204	0	1038.22	204
2016	150	AC	H2	FU9	c	P2	sb1	R3	1657	0	1657	562.963	0	14.8148	562.963	1094.04	33.9748	250.667	0	0	250.667
2016	150	AC	H2	FU9	a	P6	sb1	R9	1657	0	1657	755.556	0	0	755.556	901.444	45.5978	195.407	0	23.1111	195.407
2016	150	AC	H2	FU9	a	P6	sb2	R9	1657	0	1657	503.704	0	29.6296	503.704	1153.3	30.3985	234.074	0	252.148	234.074
2016	150	AC	H2	FU9	b	P9	sb1	R9	1657	0	1657	207.407	0	29.6296	207.407	1449.59	12.517	153.037	0	248.889	153.037
2016	150	AC	H2	FU9	b	P9	sb2	R9	1657	0	1657	325.926	0	14.8148	325.926	1331.07	19.6696	190.519	0	109.037	190.519
2016	150	AC	H2	FU9	c	P1	sb2	R9	1657	0	1657	770.37	0	0	770.37	886.63	46.4919	380.148	0	269.037	380.148
2016	150	AC	H2	FU9	c	P2	sb1	R9	1657	0	1657	888.889	0	14.8148	888.889	768.111	53.6445	308.296	0	0	308.296
2017	50	AC	H1	S5	a1	P10	sb1	R2	540	0	540	325.926	0	14.8148	325.926	214.074	60.3567	34.2222	0	81.1852	34.2222
2017	50	AC	H1	S5	a1	P10	sb1	R9	540	0	540	237.037	0	44.4444	237.037	302.963	43.8957	25.037	0	51.4074	25.037
2017	50	AC	H1	S5	a1	P10	sb2	R2	540	0	540	370.37	0	74.0741	370.37	169.63	68.5871	34.2222	0	105.778	34.2222
2017	50	AC	H1	S5	a1	P10	sb2	R9	540	0	540	222.222	0	88.8889	222.222	317.778	41.1523	13.3333	0	103.111	13.3333
2017	50	AC	H1	S5	a2	P10	sb1	R2	540	0	540	355.556	0	14.8148	355.556	184.444	65.8436	46.2222	0	58.3704	46.2222
2017	50	AC	H1	S5	a2	P10	sb1	R9	540	0	540	296.296	0	59.2593	296.296	243.704	54.8697	28.2963	0	67.5556	28.2963
2017	50	AC	H1	S5	a2	P10	sb2	R2	540	0	540	311.111	0	74.0741	311.111	228.889	57.6132	41.3333	0	69.3333	41.3333
2017	50	AC	H1	S5	a2	P10	sb2	R9	540	0	540	192.593	0	103.704	192.593	347.407	35.6653	14.5185	0	105.333	14.5185
2017	50	AC	H1	S5	b	P15	sb1	R2	540	0	540	281.481	0	59.2593	281.481	258.519	52.1262	40.5926	0	37.7778	40.5926
2017	50	AC	H1	S5	b	P15	sb1	R9	540	0	540	222.222	0	177.778	222.222	317.778	41.1523	15.5556	0	175.111	15.5556
2017	50	AC	H1	S5	b	P15	sb2	R2	540	0	540	355.556	0	44.4444	355.556	184.444	65.8436	44.2963	0	22.2222	44.2963
2017	50	AC	H1	S5	b	P15	sb2	R9	540	0	540	311.111	0	118.519	311.111	228.889	57.6132	27.5556	0	130.815	27.5556
2017	50	AC	H1	S5	c	P5	sb1	R2	540	0	540	429.63	0	59.2593	429.63	110.37	79.561	32.5926	0	111.556	32.5926
2017	50	AC	H1	S5	c	P5	sb1	R9	540	0	540	281.481	0	148.148	281.481	258.519	52.1262	13.9259	0	71.2593	13.9259
2017	50	AC	H1	S5	c	P5	sb2	R2	540	0	540	237.037	0	74.0741	237.037	302.963	43.8957	21.7778	0	120.296	21.7778
2017	50	AC	H1	S5	c	P5	sb2	R9	540	0	540	355.556	0	103.704	355.556	184.444	65.8436	42.5185	0	95.8519	42.5185
2017	50	AC	H2	S5	a1	P10	sb1	R3	540	0	540	251.852	0	14.8148	251.852	288.148	46.6392	175.556	0	55.1111	175.556
2017	50	AC	H2	S5	a1	P10	sb1	R8	540	0	540	281.481	0	44.4444	281.481	258.519	52.1262	147.259	0	183.556	147.259
2017	50	AC	H2	S5	a1	P10	sb2	R3	540	0	540	177.778	0	103.704	177.778	362.222	32.9218	87.2593	0	156.148	87.2593
2017	50	AC	H2	S5	a1	P10	sb2	R8	540	0	540	162.963	0	133.333	162.963	377.037	30.1783	70.8148	0	473.333	70.8148
2017	50	AC	H2	S5	a2	P10	sb1	R3	540	0	540	192.593	0	14.8148	192.593	347.407	35.6653	89.3333	0	145.333	89.3333
2017	50	AC	H2	S5	a2	P10	sb1	R8	540	0	540	355.556	0	59.2593	355.556	184.444	65.8436	193.481	0	273.926	193.481
2017	50	AC	H2	S5	a2	P10	sb2	R3	540	0	540	207.407	0	133.333	207.407	332.593	38.4088	93.6296	0	377.037	93.6296
2017	50	AC	H2	S5	a2	P10	sb2	R8	540	0	540	192.593	0	88.8889	192.593	347.407	35.6653	112.741	0	266.222	112.741
2017	50	AC	H2	S5	b	P15	sb1	R3	540	0	540	340.741	0	88.8889	340.741	199.259	63.1001	163.704	0	287.852	163.704
2017	50	AC	H2	S5	b	P15	sb1	R8	540	0	540	251.852	0	44.4444	251.852	288.148	46.6392	226.37	0	70.8148	226.37
2017	50	AC	H2	S5	b	P15	sb2	R3	540	0	540	266.667	0	74.0741	266.667	273.333	49.3827	110.37	0	515.111	110.37
2017	50	AC	H2	S5	b	P15	sb2	R8	540	0	540	414.815	0	88.8889	414.815	125.185	76.8176	208.444	0	185.926	208.444
2017	50	AC	H2	S5	c	P5	sb1	R3	540	0	540	340.741	0	29.6296	340.741	199.259	63.1001	169.778	0	82.8148	169.778
2017	50	AC	H2	S5	c	P5	sb1	R8	540	0	540	251.852	0	88.8889	251.852	288.148	46.6392	103.852	0	194.37	103.852
2017	50	AC	H2	S5	c	P5	sb2	R3	540	0	540	281.481	0	88.8889	281.481	258.519	52.1262	152	0	429.185	152
2017	50	AC	H2	S5	c	P5	sb2	R8	540	0	540	355.556	0	74.0741	355.556	184.444	65.8436	206.074	0	271.259	206.074
2017	50	AC	H3	S5	a1	P10	sb1	R4	540	0	540	385.185	0	14.8148	385.185	154.815	71.3306	523.111	0	0	523.111
2017	50	AC	H3	S5	a1	P10	sb1	R7	540	0	540	251.852	0	14.8148	251.852	288.148	46.6392	325.926	0	0	325.926
2017	50	AC	H3	S5	a1	P10	sb2	R4	540	0	540	414.815	0	118.519	414.815	125.185	76.8176	419.704	0	28.7407	419.704
2017	50	AC	H3	S5	a1	P10	sb2	R7	540	0	540	355.556	0	103.704	355.556	184.444	65.8436	340.296	0	0	340.296
2017	50	AC	H3	S5	a2	P10	sb1	R4	540	0	540	311.111	0	29.6296	311.111	228.889	57.6132	429.778	0	18.3704	429.778
2017	50	AC	H3	S5	a2	P10	sb1	R7	540	0	540	281.481	0	44.4444	281.481	258.519	52.1262	324	0	0	324
2017	50	AC	H3	S5	a2	P10	sb2	R4	540	0	540	311.111	0	88.8889	311.111	228.889	57.6132	328.444	0	58.0741	328.444
2017	50	AC	H3	S5	a2	P10	sb2	R7	540	0	540	355.556	0	74.0741	355.556	184.444	65.8436	488.741	0	0	488.741
2017	50	AC	H3	S5	b	P15	sb1	R4	540	0	540	237.037	0	74.0741	237.037	302.963	43.8957	269.481	0	0	269.481
2017	50	AC	H3	S5	b	P15	sb1	R7	540	0	540	237.037	0	14.8148	237.037	302.963	43.8957	270.815	0	15.7037	270.815
2017	50	AC	H3	S5	b	P15	sb2	R4	540	0	540	385.185	0	44.4444	385.185	154.815	71.3306	220.444	0	0	220.444
2017	50	AC	H3	S5	b	P15	sb2	R7	540	0	540	222.222	0	59.2593	222.222	317.778	41.1523	289.778	0	0	289.778
2017	50	AC	H3	S5	c	P5	sb1	R4	540	0	540	237.037	0	44.4444	237.037	302.963	43.8957	253.926	0	0	253.926
2017	50	AC	H3	S5	c	P5	sb1	R7	540	0	540	281.481	0	44.4444	281.481	258.519	52.1262	413.333	0	0	413.333
2017	50	AC	H3	S5	c	P5	sb2	R4	540	0	540	222.222	0	44.4444	222.222	317.778	41.1523	221.037	0	0	221.037
2017	50	AC	H3	S5	c	P5	sb2	R7	540	0	540	251.852	0	88.8889	251.852	288.148	46.6392	439.852	0	22.5185	439.852
2017	100	AC	H1	S5	a1	P6	sb1	R2	1080	0	1080	548.148	0	14.8148	548.148	531.852	50.7545	52.4444	0	10.0741	52.4444
2017	100	AC	H1	S5	a1	P6	sb1	R9	1080	0	1080	533.333	0	14.8148	533.333	546.667	49.3827	49.7778	0	7.7037	49.7778
2017	100	AC	H1	S5	a1	P6	sb2	R2	1080	0	1080	548.148	0	29.6296	548.148	531.852	50.7545	58.6667	0	125.778	58.6667
2017	100	AC	H1	S5	a1	P6	sb2	R9	1080	0	1080	814.815	0	14.8148	814.815	265.185	75.4458	87.4074	0	5.92593	87.4074
2017	100	AC	H1	S5	a2	P6	sb1	R2	1080	0	1080	562.963	0	14.8148	562.963	517.037	52.1262	76.7407	0	49.7778	76.7407
2017	100	AC	H1	S5	a2	P6	sb1	R9	1080	0	1080	548.148	0	14.8148	548.148	531.852	50.7545	60.7407	0	4.74074	60.7407
2017	100	AC	H1	S5	a2	P6	sb2	R2	1080	0	1080	488.889	0	44.4444	488.889	591.111	45.2675	50.6667	0	135.407	50.6667
2017	100	AC	H1	S5	a2	P6	sb2	R9	1080	0	1080	488.889	0	29.6296	488.889	591.111	45.2675	33.4815	0	131.407	33.4815
2017	100	AC	H1	S5	b	P4	sb1	R2	1080	0	1080	622.222	0	44.4444	622.222	457.778	57.6132	31.8519	0	70.5185	31.8519
2017	100	AC	H1	S5	b	P4	sb1	R9	1080	0	1080	355.556	0	162.963	355.556	724.444	32.9218	14.6667	0	86.0741	14.6667
2017	100	AC	H1	S5	b	P4	sb2	R2	1080	0	1080	607.407	0	88.8889	607.407	472.593	56.2414	22.5185	0	92.2963	22.5185
2017	100	AC	H1	S5	b	P4	sb2	R9	1080	0	1080	651.852	0	74.0741	651.852	428.148	60.3567	45.1852	0	86.5185	45.1852
2017	100	AC	H1	S5	c	P13	sb1	R2	1080	0	1080	577.778	0	0	577.778	502.222	53.4979	75.4074	0	137.481	75.4074
2017	100	AC	H1	S5	c	P13	sb1	R9	1080	0	1080	518.519	0	29.6296	518.519	561.481	48.011	62.5185	0	32.1481	62.5185
2017	100	AC	H1	S5	c	P13	sb2	R2	1080	0	1080	459.259	0	14.8148	459.259	620.741	42.524	85.4815	0	5.03704	85.4815
2017	100	AC	H1	S5	c	P13	sb2	R9	1080	0	1080	577.778	0	59.2593	577.778	502.222	53.4979	48.1481	0	58.3704	48.1481
2017	100	AC	H2	S5	a1	P6	sb1	R3	1080	0	1080	400	0	14.8148	400	680	37.037	160.741	0	91.4074	160.741
2017	100	AC	H2	S5	a1	P6	sb1	R8	1080	0	1080	503.704	0	29.6296	503.704	576.296	46.6392	204.593	0	129.63	204.593
2017	100	AC	H2	S5	a1	P6	sb2	R3	1080	0	1080	370.37	0	74.0741	370.37	709.63	34.2936	132.593	0	569.185	132.593
2017	100	AC	H2	S5	a1	P6	sb2	R8	1080	0	1080	681.481	0	44.4444	681.481	398.519	63.1001	237.481	0	185.481	237.481
2017	100	AC	H2	S5	a2	P6	sb1	R3	1080	0	1080	770.37	0	14.8148	770.37	309.63	71.3306	267.407	0	82.3704	267.407
2017	100	AC	H2	S5	a2	P6	sb1	R8	1080	0	1080	444.444	0	14.8148	444.444	635.556	41.1523	206.074	0	139.111	206.074
2017	100	AC	H2	S5	a2	P6	sb2	R3	1080	0	1080	459.259	0	44.4444	459.259	620.741	42.524	175.111	0	155.259	175.111
2017	100	AC	H2	S5	a2	P6	sb2	R8	1080	0	1080	666.667	0	29.6296	666.667	413.333	61.7284	247.704	0	48.8889	247.704
2017	100	AC	H2	S5	b	P4	sb1	R3	1080	0	1080	370.37	0	88.8889	370.37	709.63	34.2936	82.3704	0	370.815	82.3704
2017	100	AC	H2	S5	b	P4	sb1	R8	1080	0	1080	222.222	0	103.704	222.222	857.778	20.5761	65.6296	0	203.852	65.6296
2017	100	AC	H2	S5	b	P4	sb2	R3	1080	0	1080	711.111	0	133.333	711.111	368.889	65.8436	144.444	0	130.37	144.444
2017	100	AC	H2	S5	b	P4	sb2	R8	1080	0	1080	711.111	0	44.4444	711.111	368.889	65.8436	248.148	0	110.815	248.148
2017	100	AC	H2	S5	c	P13	sb1	R3	1080	0	1080	651.852	0	14.8148	651.852	428.148	60.3567	203.556	0	139.407	203.556
2017	100	AC	H2	S5	c	P13	sb1	R8	1080	0	1080	533.333	0	14.8148	533.333	546.667	49.3827	202.519	0	151.704	202.519
2017	100	AC	H2	S5	c	P13	sb2	R3	1080	0	1080	637.037	0	14.8148	637.037	442.963	58.9849	276.296	0	24.1481	276.296
2017	100	AC	H2	S5	c	P13	sb2	R8	1080	0	1080	562.963	0	44.4444	562.963	517.037	52.1262	216.889	0	206.222	216.889
2017	100	AC	H3	S5	a1	P6	sb1	R4	1080	0	1080	577.778	0	44.4444	577.778	502.222	53.4979	309.926	0	0	309.926
2017	100	AC	H3	S5	a1	P6	sb1	R7	1080	0	1080	592.593	0	0	592.593	487.407	54.8697	277.63	0	0	277.63
2017	100	AC	H3	S5	a1	P6	sb2	R4	1080	0	1080	666.667	0	29.6296	666.667	413.333	61.7284	448.741	0	28	448.741
2017	100	AC	H3	S5	a1	P6	sb2	R7	1080	0	1080	740.741	0	14.8148	740.741	339.259	68.5871	481.333	0	0	481.333
2017	100	AC	H3	S5	a2	P6	sb1	R4	1080	0	1080	711.111	0	0	711.111	368.889	65.8436	296.444	0	0	296.444
2017	100	AC	H3	S5	a2	P6	sb1	R7	1080	0	1080	533.333	0	0	533.333	546.667	49.3827	303.407	0	0	303.407
2017	100	AC	H3	S5	a2	P6	sb2	R4	1080	0	1080	562.963	0	14.8148	562.963	517.037	52.1262	300.889	0	0	300.889
2017	100	AC	H3	S5	a2	P6	sb2	R7	1080	0	1080	666.667	0	0	666.667	413.333	61.7284	387.111	0	11.1111	387.111
2017	100	AC	H3	S5	b	P4	sb1	R4	1080	0	1080	488.889	0	44.4444	488.889	591.111	45.2675	277.63	0	19.1111	277.63
2017	100	AC	H3	S5	b	P4	sb1	R7	1080	0	1080	429.63	0	133.333	429.63	650.37	39.7805	187.111	0	0	187.111
2017	100	AC	H3	S5	b	P4	sb2	R4	1080	0	1080	459.259	0	162.963	459.259	620.741	42.524	188.741	0	7.55556	188.741
2017	100	AC	H3	S5	b	P4	sb2	R7	1080	0	1080	592.593	0	118.519	592.593	487.407	54.8697	356.593	0	0	356.593
2017	100	AC	H3	S5	c	P13	sb1	R4	1080	0	1080	666.667	0	44.4444	666.667	413.333	61.7284	199.704	0	0	199.704
2017	100	AC	H3	S5	c	P13	sb1	R7	1080	0	1080	681.481	0	14.8148	681.481	398.519	63.1001	311.111	0	0	311.111
2017	100	AC	H3	S5	c	P13	sb2	R4	1080	0	1080	637.037	0	44.4444	637.037	442.963	58.9849	252.741	0	0	252.741
2017	100	AC	H3	S5	c	P13	sb2	R7	1080	0	1080	785.185	0	44.4444	785.185	294.815	72.7023	311.704	0	0	311.704
2017	150	AC	H1	S5	a1	P9	sb1	R2	1619	0	1619	562.963	0	29.6296	562.963	1056.04	34.7723	64.5926	0	33.4815	64.5926
2017	150	AC	H1	S5	a1	P9	sb1	R9	1619	0	1619	681.481	0	29.6296	681.481	937.519	42.0927	48.4444	0	31.7037	48.4444
2017	150	AC	H1	S5	a1	P9	sb2	R2	1619	0	1619	622.222	0	44.4444	622.222	996.778	38.4325	40.7407	0	107.556	40.7407
2017	150	AC	H1	S5	a1	P9	sb2	R9	1619	0	1619	533.333	0	59.2593	533.333	1085.67	32.9421	56.8889	0	20	56.8889
2017	150	AC	H1	S5	a2	P9	sb1	R2	1619	0	1619	518.519	0	29.6296	518.519	1100.48	32.0271	46.2222	0	95.1111	46.2222
2017	150	AC	H1	S5	a2	P9	sb1	R9	1619	0	1619	622.222	0	44.4444	622.222	996.778	38.4325	34.3704	0	46.8148	34.3704
2017	150	AC	H1	S5	a2	P9	sb2	R2	1619	0	1619	622.222	0	88.8889	622.222	996.778	38.4325	49.1852	0	101.926	49.1852
2017	150	AC	H1	S5	a2	P9	sb2	R9	1619	0	1619	503.704	0	44.4444	503.704	1115.3	31.112	56.2963	0	28	56.2963
2017	150	AC	H1	S5	b	P3	sb1	R2	1619	0	1619	755.556	0	118.519	755.556	863.444	46.668	51.5556	0	99.7037	51.5556
2017	150	AC	H1	S5	b	P3	sb1	R9	1619	0	1619	962.963	0	118.519	962.963	656.037	59.4789	53.9259	0	114.222	53.9259
2017	150	AC	H1	S5	b	P3	sb2	R2	1619	0	1619	696.296	0	118.519	696.296	922.704	43.0078	50.6667	0	90.963	50.6667
2017	150	AC	H1	S5	b	P3	sb2	R9	1619	0	1619	785.185	0	133.333	785.185	833.815	48.4982	68.1481	0	52	68.1481
2017	150	AC	H1	S5	c	P10	sb1	R2	1619	0	1619	622.222	0	177.778	622.222	996.778	38.4325	61.3333	0	159.852	61.3333
2017	150	AC	H1	S5	c	P10	sb1	R9	1619	0	1619	814.815	0	103.704	814.815	804.185	50.3283	49.3333	0	134.37	49.3333
2017	150	AC	H1	S5	c	P10	sb2	R2	1619	0	1619	666.667	0	88.8889	666.667	952.333	41.1777	61.9259	0	86.2222	61.9259
2017	150	AC	H1	S5	c	P10	sb2	R9	1619	0	1619	755.556	0	59.2593	755.556	863.444	46.668	78.963	0	72.5926	78.963
2017	150	AC	H2	S5	a1	P9	sb1	R3	1619	0	1619	429.63	0	14.8148	429.63	1189.37	26.5367	191.852	0	268.444	191.852
2017	150	AC	H2	S5	a1	P9	sb1	R8	1619	0	1619	607.407	0	44.4444	607.407	1011.59	37.5174	157.481	0	230.667	157.481
2017	150	AC	H2	S5	a1	P9	sb2	R3	1619	0	1619	666.667	0	162.963	666.667	952.333	41.1777	127.852	0	319.704	127.852
2017	150	AC	H2	S5	a1	P9	sb2	R8	1619	0	1619	637.037	0	29.6296	637.037	981.963	39.3476	129.778	0	42.6667	129.778
2017	150	AC	H2	S5	a2	P9	sb1	R3	1619	0	1619	444.444	0	14.8148	444.444	1174.56	27.4518	158.519	0	149.778	158.519
2017	150	AC	H2	S5	a2	P9	sb1	R8	1619	0	1619	488.889	0	29.6296	488.889	1130.11	30.197	191.852	0	139.111	191.852
2017	150	AC	H2	S5	a2	P9	sb2	R3	1619	0	1619	355.556	0	148.148	355.556	1263.44	21.9614	52.4444	0	509.63	52.4444
2017	150	AC	H2	S5	a2	P9	sb2	R8	1619	0	1619	562.963	0	74.0741	562.963	1056.04	34.7723	99.5556	0	167.111	99.5556
2017	150	AC	H2	S5	b	P3	sb1	R3	1619	0	1619	755.556	0	118.519	755.556	863.444	46.668	193.481	0	139.407	193.481
2017	150	AC	H2	S5	b	P3	sb1	R8	1619	0	1619	711.111	0	177.778	711.111	907.889	43.9229	156.889	0	179.556	156.889
2017	150	AC	H2	S5	b	P3	sb2	R3	1619	0	1619	592.593	0	118.519	592.593	1026.41	36.6024	158.222	0	206.667	158.222
2017	150	AC	H2	S5	b	P3	sb2	R8	1619	0	1619	1125.93	0	44.4444	1125.93	493.074	69.5445	163.111	0	136	163.111
2017	150	AC	H2	S5	c	P10	sb1	R3	1619	0	1619	533.333	0	118.519	533.333	1085.67	32.9421	135.852	0	133.778	135.852
2017	150	AC	H2	S5	c	P10	sb1	R8	1619	0	1619	622.222	0	162.963	622.222	996.778	38.4325	184.148	0	304.889	184.148
2017	150	AC	H2	S5	c	P10	sb2	R3	1619	0	1619	681.481	0	74.0741	681.481	937.519	42.0927	194.815	0	317.778	194.815
2017	150	AC	H2	S5	c	P10	sb2	R8	1619	0	1619	918.519	0	29.6296	918.519	700.481	56.7337	143.852	0	78.3704	143.852
2017	150	AC	H3	S5	a1	P9	sb1	R4	1619	0	1619	429.63	0	14.8148	429.63	1189.37	26.5367	414.667	0	12.8889	414.667
2017	150	AC	H3	S5	a1	P9	sb1	R7	1619	0	1619	711.111	0	14.8148	711.111	907.889	43.9229	254.519	0	0	254.519
2017	150	AC	H3	S5	a1	P9	sb2	R4	1619	0	1619	488.889	0	118.519	488.889	1130.11	30.197	305.333	0	55.5556	305.333
2017	150	AC	H3	S5	a1	P9	sb2	R7	1619	0	1619	948.148	0	74.0741	948.148	670.852	58.5638	398.222	0	0	398.222
2017	150	AC	H3	S5	a2	P9	sb1	R4	1619	0	1619	770.37	0	14.8148	770.37	848.63	47.5831	459.259	0	0	459.259
2017	150	AC	H3	S5	a2	P9	sb1	R7	1619	0	1619	533.333	0	14.8148	533.333	1085.67	32.9421	426.222	0	0	426.222
2017	150	AC	H3	S5	a2	P9	sb2	R4	1619	0	1619	637.037	0	118.519	637.037	981.963	39.3476	328.296	0	13.6296	328.296
2017	150	AC	H3	S5	a2	P9	sb2	R7	1619	0	1619	770.37	0	0	770.37	848.63	47.5831	367.852	0	0	367.852
2017	150	AC	H3	S5	b	P3	sb1	R4	1619	0	1619	637.037	0	148.148	637.037	981.963	39.3476	227.259	0	24.8889	227.259
2017	150	AC	H3	S5	b	P3	sb1	R7	1619	0	1619	1051.85	0	118.519	1051.85	567.148	64.9692	271.407	0	0	271.407
2017	150	AC	H3	S5	b	P3	sb2	R4	1619	0	1619	740.741	0	59.2593	740.741	878.259	45.753	279.704	0	0	279.704
2017	150	AC	H3	S5	b	P3	sb2	R7	1619	0	1619	948.148	0	118.519	948.148	670.852	58.5638	398.37	0	0	398.37
2017	150	AC	H3	S5	c	P10	sb1	R4	1619	0	1619	755.556	0	14.8148	755.556	863.444	46.668	376.741	0	0	376.741
2017	150	AC	H3	S5	c	P10	sb1	R7	1619	0	1619	829.63	0	207.407	829.63	789.37	51.2433	295.704	0	46.2222	295.704
2017	150	AC	H3	S5	c	P10	sb2	R4	1619	0	1619	844.444	0	133.333	844.444	774.556	52.1584	195.704	0	0	195.704
2017	150	AC	H3	S5	c	P10	sb2	R7	1619	0	1619	948.148	0	133.333	948.148	670.852	58.5638	400.148	0	0	400.148

## Sheet: Pot trial
Density	DIV	WHC	Block	NoSownSeed	AC.ge	BM.ge	Total.ge	ngerm	gper
High	AC	100	a	24	19	0	19	5	79.1667
High	AC	85	a	24	16	0	16	8	66.6667
High	AC	70	a	24	15	0	15	9	62.5
High	AC	55	a	24	16	0	16	8	66.6667
High	AC	40	a	24	17	0	17	7	70.8333
High	AC	25	a	24	19	0	19	5	79.1667
High	Mix	100	a	24	8	8	16	8	66.6667
High	Mix	85	a	24	12	8	20	4	83.3333
High	Mix	70	a	24	10	10	20	4	83.3333
High	Mix	55	a	24	13	10	23	1	95.8333
High	Mix	40	a	24	9	10	19	5	79.1667
High	Mix	25	a	24	9	10	19	5	79.1667
High	BM	100	a	24	0	21	21	3	87.5
High	BM	85	a	24	0	21	21	3	87.5
High	BM	70	a	24	0	20	20	4	83.3333
High	BM	55	a	24	0	23	23	1	95.8333
High	BM	40	a	24	0	24	24	0	100
High	BM	25	a	24	0	20	20	4	83.3333
Low	AC	100	a	12	13	0	12	0	100
Low	AC	85	a	12	7	0	7	5	58.3333
Low	AC	70	a	12	11	0	11	1	91.6667
Low	AC	55	a	12	9	0	9	3	75
Low	AC	40	a	12	11	0	11	1	91.6667
Low	AC	25	a	12	7	0	7	5	58.3333
Low	Mix	100	a	12	NA	NA	NA	NA	NA
Low	Mix	85	a	12	5	5	10	2	83.3333
Low	Mix	70	a	12	5	5	10	2	83.3333
Low	Mix	55	a	12	5	5	10	2	83.3333
Low	Mix	40	a	12	0	6	6	6	50
Low	Mix	25	a	12	4	5	9	3	75
Low	BM	100	a	12	0	11	11	1	91.6667
Low	BM	85	a	12	0	10	10	2	83.3333
Low	BM	70	a	12	0	11	11	1	91.6667
Low	BM	55	a	12	0	12	12	0	100
Low	BM	40	a	12	0	10	10	2	83.3333
Low	BM	25	a	12	0	9	9	3	75
High	AC	100	b	24	14	0	14	10	58.3333
High	AC	85	b	24	17	0	17	7	70.8333
High	AC	70	b	24	17	0	17	7	70.8333
High	AC	55	b	24	21	0	21	3	87.5
High	AC	40	b	24	19	0	19	5	79.1667
High	AC	25	b	24	17	0	17	7	70.8333
High	Mix	100	b	24	9	12	21	3	87.5
High	Mix	85	b	24	11	11	22	2	91.6667
High	Mix	70	b	24	9	11	20	4	83.3333
High	Mix	55	b	24	9	10	19	5	79.1667
High	Mix	40	b	24	9	8	17	7	70.8333
High	Mix	25	b	24	9	9	18	6	75
High	BM	100	b	24	0	20	20	4	83.3333
High	BM	85	b	24	0	20	20	4	83.3333
High	BM	70	b	24	0	18	18	6	75
High	BM	55	b	24	0	11	11	13	45.8333
High	BM	40	b	24	0	17	17	7	70.8333
High	BM	25	b	24	0	18	18	6	75
Low	AC	100	b	12	9	0	9	3	75
Low	AC	85	b	12	7	0	7	5	58.3333
Low	AC	70	b	12	5	0	5	7	41.6667
Low	AC	55	b	12	8	0	8	4	66.6667
Low	AC	40	b	12	9	0	9	3	75
Low	AC	25	b	12	11	0	11	1	91.6667
Low	Mix	100	b	12	4	5	9	3	75
Low	Mix	85	b	12	5	6	11	1	91.6667
Low	Mix	70	b	12	5	4	9	3	75
Low	Mix	55	b	12	5	5	10	2	83.3333
Low	Mix	40	b	12	4	4	8	4	66.6667
Low	Mix	25	b	12	5	4	9	3	75
Low	BM	100	b	12	0	11	11	1	91.6667
Low	BM	85	b	12	0	11	11	1	91.6667
Low	BM	70	b	12	0	11	11	1	91.6667
Low	BM	55	b	12	0	8	8	4	66.6667
Low	BM	40	b	12	0	11	11	1	91.6667
Low	BM	25	b	12	0	11	11	1	91.6667
High	AC	100	c	24	18	0	18	6	75
High	AC	85	c	24	19	0	19	5	79.1667
High	AC	70	c	24	18	0	18	6	75
High	AC	55	c	24	19	0	19	5	79.1667
High	AC	40	c	24	14	0	14	10	58.3333
High	AC	25	c	24	19	0	19	5	79.1667
High	Mix	100	c	24	10	6	16	8	66.6667
High	Mix	85	c	24	8	8	16	8	66.6667
High	Mix	70	c	24	12	10	22	2	91.6667
High	Mix	55	c	24	10	9	19	5	79.1667
High	Mix	40	c	24	8	11	19	5	79.1667
High	Mix	25	c	24	8	10	18	6	75
High	BM	100	c	24	0	22	22	2	91.6667
High	BM	85	c	24	0	20	20	4	83.3333
High	BM	70	c	24	0	17	17	7	70.8333
High	BM	55	c	24	0	18	18	6	75
High	BM	40	c	24	0	20	20	4	83.3333
High	BM	25	c	24	0	20	20	4	83.3333
Low	AC	100	c	12	10	0	10	2	83.3333
Low	AC	85	c	12	11	0	11	1	91.6667
Low	AC	70	c	12	6	0	6	6	50
Low	AC	55	c	12	8	0	8	4	66.6667
Low	AC	40	c	12	10	0	10	2	83.3333
Low	AC	25	c	12	8	0	8	4	66.6667
Low	Mix	100	c	12	5	4	9	3	75
Low	Mix	85	c	12	5	6	11	1	91.6667
Low	Mix	70	c	12	6	3	9	3	75
Low	Mix	55	c	12	6	6	12	0	100
Low	Mix	40	c	12	4	5	9	3	75
Low	Mix	25	c	12	6	6	12	0	100
Low	BM	100	c	12	0	8	8	4	66.6667
Low	BM	85	c	12	0	11	11	1	91.6667
Low	BM	70	c	12	0	13	12	0	100
Low	BM	55	c	12	0	11	11	1	91.6667
Low	BM	40	c	12	0	8	8	4	66.6667
Low	BM	25	c	12	0	11	11	1	91.6667
High	AC	100	d	24	20	0	20	4	83.3333
High	AC	85	d	24	16	0	16	8	66.6667
High	AC	70	d	24	14	0	14	10	58.3333
High	AC	55	d	24	21	0	21	3	87.5
High	AC	40	d	24	18	0	18	6	75
High	AC	25	d	24	16	0	16	8	66.6667
High	Mix	100	d	24	9	10	19	5	79.1667
High	Mix	85	d	24	8	10	18	6	75
High	Mix	70	d	24	9	10	19	5	79.1667
High	Mix	55	d	24	7	10	17	7	70.8333
High	Mix	40	d	24	9	10	19	5	79.1667
High	Mix	25	d	24	9	5	14	10	58.3333
High	BM	100	d	24	0	20	20	4	83.3333
High	BM	85	d	24	0	21	21	3	87.5
High	BM	70	d	24	0	21	21	3	87.5
High	BM	55	d	24	0	23	23	1	95.8333
High	BM	40	d	24	0	19	19	5	79.1667
High	BM	25	d	24	0	16	16	8	66.6667
Low	AC	100	d	12	11	0	11	1	91.6667
Low	AC	85	d	12	9	0	9	3	75
Low	AC	70	d	12	11	0	11	1	91.6667
Low	AC	55	d	12	10	0	10	2	83.3333
Low	AC	40	d	12	10	0	10	2	83.3333
Low	AC	25	d	12	9	0	9	3	75
Low	Mix	100	d	12	6	7	12	0	100
Low	Mix	85	d	12	3	5	8	4	66.6667
Low	Mix	70	d	12	5	5	10	2	83.3333
Low	Mix	55	d	12	5	6	11	1	91.6667
Low	Mix	40	d	12	4	4	8	4	66.6667
Low	Mix	25	d	12	3	4	7	5	58.3333
Low	BM	100	d	12	0	11	11	1	91.6667
Low	BM	85	d	12	0	11	11	1	91.6667
Low	BM	70	d	12	0	8	8	4	66.6667
Low	BM	55	d	12	0	11	11	1	91.6667
Low	BM	40	d	12	0	10	10	2	83.3333
Low	BM	25	d	12	0	11	11	1	91.6667
High	AC	100	a	24	19	0	19	5	79.1667
High	AC	85	a	24	16	0	16	8	66.6667
High	AC	70	a	24	15	0	15	9	62.5
High	AC	55	a	24	16	0	16	8	66.6667
High	AC	40	a	24	17	0	17	7	70.8333
High	AC	25	a	24	19	0	19	5	79.1667
High	Mix	100	a	24	8	8	16	8	66.6667
High	Mix	85	a	24	12	8	20	4	83.3333
High	Mix	70	a	24	10	10	20	4	83.3333
High	Mix	55	a	24	13	10	23	1	95.8333
High	Mix	40	a	24	9	10	19	5	79.1667
High	Mix	25	a	24	9	10	19	5	79.1667
High	BM	100	a	24	0	21	21	3	87.5
High	BM	85	a	24	0	21	21	3	87.5
High	BM	70	a	24	0	20	20	4	83.3333
High	BM	55	a	24	0	23	23	1	95.8333
High	BM	40	a	24	0	24	24	0	100
High	BM	25	a	24	0	20	20	4	83.3333
Low	AC	100	a	12	13	0	12	0	100
Low	AC	85	a	12	7	0	7	5	58.3333
Low	AC	70	a	12	11	0	11	1	91.6667
Low	AC	55	a	12	9	0	9	3	75
Low	AC	40	a	12	11	0	11	1	91.6667
Low	AC	25	a	12	7	0	7	5	58.3333
Low	Mix	100	a	12			0	12
Low	Mix	85	a	12	5	5	10	2	83.3333
Low	Mix	70	a	12	5	5	10	2	83.3333
Low	Mix	55	a	12	5	5	10	2	83.3333
Low	Mix	40	a	12	0	6	6	6	50
Low	Mix	25	a	12	4	5	9	3	75
Low	BM	100	a	12	0	11	11	1	91.6667
Low	BM	85	a	12	0	10	10	2	83.3333
Low	BM	70	a	12	0	11	11	1	91.6667
Low	BM	55	a	12	0	12	12	0	100
Low	BM	40	a	12	0	10	10	2	83.3333
Low	BM	25	a	12	0	9	9	3	75
High	AC	100	b	24	14	0	14	10	58.3333
High	AC	85	b	24	17	0	17	7	70.8333
High	AC	70	b	24	17	0	17	7	70.8333
High	AC	55	b	24	21	0	21	3	87.5
High	AC	40	b	24	19	0	19	5	79.1667
High	AC	25	b	24	17	0	17	7	70.8333
High	Mix	100	b	24	9	12	21	3	87.5
High	Mix	85	b	24	11	11	22	2	91.6667
High	Mix	70	b	24	9	11	20	4	83.3333
High	Mix	55	b	24	9	10	19	5	79.1667
High	Mix	40	b	24	9	8	17	7	70.8333
High	Mix	25	b	24	9	9	18	6	75
High	BM	100	b	24	0	20	20	4	83.3333
High	BM	85	b	24	0	20	20	4	83.3333
High	BM	70	b	24	0	18	18	6	75
High	BM	55	b	24	0	11	11	13	45.8333
High	BM	40	b	24	0	17	17	7	70.8333
High	BM	25	b	24	0	18	18	6	75
Low	AC	100	b	12	9	0	9	3	75
Low	AC	85	b	12	7	0	7	5	58.3333
Low	AC	70	b	12	5	0	5	7	41.6667
Low	AC	55	b	12	8	0	8	4	66.6667
Low	AC	40	b	12	9	0	9	3	75
Low	AC	25	b	12	11	0	11	1	91.6667
Low	Mix	100	b	12	4	5	9	3	75
Low	Mix	85	b	12	5	6	11	1	91.6667
Low	Mix	70	b	12	5	4	9	3	75
Low	Mix	55	b	12	5	5	10	2	83.3333
Low	Mix	40	b	12	4	4	8	4	66.6667
Low	Mix	25	b	12	5	4	9	3	75
Low	BM	100	b	12	0	11	11	1	91.6667
Low	BM	85	b	12	0	11	11	1	91.6667
Low	BM	70	b	12	0	11	11	1	91.6667
Low	BM	55	b	12	0	8	8	4	66.6667
Low	BM	40	b	12	0	11	11	1	91.6667
Low	BM	25	b	12	0	11	11	1	91.6667
High	AC	100	c	24	18	0	18	6	75
High	AC	85	c	24	19	0	19	5	79.1667
High	AC	70	c	24	18	0	18	6	75
High	AC	55	c	24	19	0	19	5	79.1667
High	AC	40	c	24	14	0	14	10	58.3333
High	AC	25	c	24	19	0	19	5	79.1667
High	Mix	100	c	24	10	6	16	8	66.6667
High	Mix	85	c	24	8	8	16	8	66.6667
High	Mix	70	c	24	12	10	22	2	91.6667
High	Mix	55	c	24	10	9	19	5	79.1667
High	Mix	40	c	24	8	11	19	5	79.1667
High	Mix	25	c	24	8	10	18	6	75
High	BM	100	c	24	0	22	22	2	91.6667
High	BM	85	c	24	0	20	20	4	83.3333
High	BM	70	c	24	0	17	17	7	70.8333
High	BM	55	c	24	0	18	18	6	75
High	BM	40	c	24	0	20	20	4	83.3333
High	BM	25	c	24	0	20	20	4	83.3333
Low	AC	100	c	12	10	0	10	2	83.3333
Low	AC	85	c	12	11	0	11	1	91.6667
Low	AC	70	c	12	5	0	5	7	41.6667
Low	AC	55	c	12	8	0	8	4	66.6667
Low	AC	40	c	12	10	0	10	2	83.3333
Low	AC	25	c	12	8	0	8	4	66.6667
Low	Mix	100	c	12	5	4	9	3	75
Low	Mix	85	c	12	5	6	11	1	91.6667
Low	Mix	70	c	12	6	3	9	3	75
Low	Mix	55	c	12	6	6	12	0	100
Low	Mix	40	c	12	4	5	9	3	75
Low	Mix	25	c	12	6	6	12	0	100
Low	BM	100	c	12	0	8	8	4	66.6667
Low	BM	85	c	12	0	11	11	1	91.6667
Low	BM	70	c	12	0	13	12	0	100
Low	BM	55	c	12	0	11	11	1	91.6667
Low	BM	40	c	12	0	8	8	4	66.6667
Low	BM	25	c	12	0	11	11	1	91.6667
High	AC	100	d	24	20	0	20	4	83.3333
High	AC	85	d	24	16	0	16	8	66.6667
High	AC	70	d	24	14	0	14	10	58.3333
High	AC	55	d	24	21	0	21	3	87.5
High	AC	40	d	24	18	0	18	6	75
High	AC	25	d	24	16	0	16	8	66.6667
High	Mix	100	d	24	9	10	19	5	79.1667
High	Mix	85	d	24	8	10	18	6	75
High	Mix	70	d	24	9	10	19	5	79.1667
High	Mix	55	d	24	7	10	17	7	70.8333
High	Mix	40	d	24	9	10	19	5	79.1667
High	Mix	25	d	24	9	5	14	10	58.3333
High	BM	100	d	24	0	20	20	4	83.3333
High	BM	85	d	24	0	21	21	3	87.5
High	BM	70	d	24	0	21	21	3	87.5
High	BM	55	d	24	0	23	23	1	95.8333
High	BM	40	d	24	0	19	19	5	79.1667
High	BM	25	d	24	0	16	16	8	66.6667
Low	AC	100	d	12	11	0	11	1	91.6667
Low	AC	85	d	12	9	0	9	3	75
Low	AC	70	d	12	11	0	11	1	91.6667
Low	AC	55	d	12	10	0	10	2	83.3333
Low	AC	40	d	12	10	0	10	2	83.3333
Low	AC	25	d	12	9	0	9	3	75
Low	Mix	100	d	12	6	7	12	0	100
Low	Mix	85	d	12	3	5	8	4	66.6667
Low	Mix	70	d	12	5	5	10	2	83.3333
Low	Mix	55	d	12	5	6	11	1	91.6667
Low	Mix	40	d	12	4	4	8	4	66.6667
Low	Mix	25	d	12	3	4	7	5	58.3333
Low	BM	100	d	12	0	11	11	1	91.6667
Low	BM	85	d	12	0	11	11	1	91.6667
Low	BM	70	d	12	0	8	8	4	66.6667
Low	BM	55	d	12	0	11	11	1	91.6667
Low	BM	40	d	12	0	10	10	2	83.3333
Low	BM	25	d	12	0	11	11	1	91.6667

## Sheet: Laboratory trial 1
DIV	spacing	replicate	NoSownSeed	AC.ge	BM.ge	Ttotal.ge
AC	single	A	18	15	0	15
BM	single	A	18	0	18	18
Mix	single	A	18	8	8	16
AC	double	A	18	16	0	16
BM	double	A	18	0	18	17
Mix	double	A	18	6	8	18
AC	single	B	18	17	0	17
BM	single	B	18	0	17	17
Mix	single	B	18	7	9	17
AC	double	B	18	18	0	18
BM	double	B	18	0	18	18
Mix	double	B	18	7	9	17
AC	single	E	18	16	0	16
BM	single	E	18	0	17	17
Mix	single	E	18	9	8	17
AC	double	E	18	14	0	14
BM	double	E	18	0	14	14
Mix	double	E	18	6	6	12
AC	single	F	18	18	0	18
BM	single	F	18	0	18	18
Mix	single	F	18	9	7	11
AC	double	F	18	15	0	15
BM	double	F	18	0	18	15
Mix	double	F	18	6	9	18
AC	single	1	18	14	0	14
BM	single	1	18	0	14	14
Mix	single	1	18	9	6	15
AC	double	1	18	13	0	13
BM	double	1	18	0	18	18
Mix	double	1	18	8	6	14
AC	single	2	18	17	0	17
BM	single	2	18	0	16	16
Mix	single	2	18	4	3	14
AC	double	2	18	13	0	13
BM	double	2	18	0	15	15
Mix	double	2	18	7	7	15
AC	single	3	18	6	0	6
BM	single	3	18	0	16	16
Mix	single	3	18	9	6	13
AC	double	3	18	9	0	9
BM	double	3	18	0	8	8
Mix	double	3	18	6	8	8
AC	single	4	18	14	0	14
BM	single	4	18	0	11	11
Mix	single	4	18	7	9	11
AC	double	4	18	7	0	7
BM	double	4	18	0	11	11
Mix	double	4	18	6	7	9
AC	single	C	18	16	0	16
BM	single	C	18	0	18	18
Mix	single	C	18	8	9	14
AC	double	C	18	16	0	16
BM	double	C	18	0	15	15
Mix	double	C	18	6	6	17
AC	single	D	18	15	0	15
BM	single	D	18	0	13	13
Mix	single	D	18	4	6	10
AC	double	D	18	10	0	10
BM	double	D	18	0	14	14
Mix	double	D	18	9	7	12
AC	single	G	18	15	0	15
BM	single	G	18	0	18	18
Mix	single	G	18	NA	NA	15
AC	double	G	18	13	0	13
BM	double	G	18	0	18	18
Mix	double	G	18	NA	NA	18
AC	single	H	18	15	0	15
BM	single	H	18	0	13	13
Mix	single	H	18	8	8	16
AC	double	H	18	16	0	16
BM	double	H	18	0	14	14
Mix	double	H	18	8	6	14

## Sheet: Laboratory trial 2
Temperature	WHC	DIV	Exp.	Rep	NoSownSeed	AC.ge	BM.ge	Total.ge
20°C	100	AC	1	a	24	20	0	20
20°C	100	AC	1	b	24	22	0	22
20°C	100	AC	1	c	24	22	0	22
20°C	100	AC	1	d	24	22	0	22
20°C	75	AC	1	a	24	23	0	23
20°C	75	AC	1	b	24	21	0	21
20°C	75	AC	1	c	24	22	0	22
20°C	75	AC	1	d	24	21	0	21
20°C	50	AC	1	a	24	21	0	21
20°C	50	AC	1	b	24	23	0	23
20°C	50	AC	1	c	24	21	0	21
20°C	50	AC	1	d	24	20	0	20
20°C	25	AC	1	a	24	6	0	6
20°C	25	AC	1	b	24	8	0	8
20°C	25	AC	1	c	24	14	0	14
20°C	25	AC	1	d	24	4	0	4
20°C	100	AC	2	a	24	23	0	23
20°C	100	AC	2	b	24	21	0	21
20°C	100	AC	2	c	24	22	0	22
20°C	100	AC	2	d	24	20	0	20
20°C	75	AC	2	a	24	20	0	20
20°C	75	AC	2	b	24	24	0	24
20°C	75	AC	2	c	24	19	0	19
20°C	75	AC	2	d	24	19	0	19
20°C	50	AC	2	a	24	19	0	19
20°C	50	AC	2	b	24	16	0	16
20°C	50	AC	2	c	24	20	0	20
20°C	50	AC	2	d	24	15	0	15
20°C	25	AC	2	a	24	9	0	9
20°C	25	AC	2	b	24	22	0	22
20°C	25	AC	2	c	24	15	0	15
20°C	25	AC	2	d	24	12	0	12
20°C	100	AC	3	a	24	19	0	19
20°C	100	AC	3	b	24	21	0	21
20°C	100	AC	3	c	24	19	0	19
20°C	100	AC	3	d	24	23	0	23
20°C	75	AC	3	a	24	22	0	22
20°C	75	AC	3	b	24	15	0	15
20°C	75	AC	3	c	24	18	0	18
20°C	75	AC	3	d	24	21	0	21
20°C	50	AC	3	a	24	18	0	18
20°C	50	AC	3	b	24	19	0	19
20°C	50	AC	3	c	24	16	0	16
20°C	50	AC	3	d	24	15	0	15
20°C	25	AC	3	a	24	17	0	17
20°C	25	AC	3	b	24	13	0	13
20°C	25	AC	3	c	24	9	0	9
20°C	25	AC	3	d	24	9	0	9
28°C	100	AC	1	a	24	17	0	17
28°C	100	AC	1	b	24	24	0	24
28°C	100	AC	1	c	24	22	0	22
28°C	100	AC	1	d	24	17	0	17
28°C	75	AC	1	a	24	20	0	20
28°C	75	AC	1	b	24	14	0	14
28°C	75	AC	1	c	24	20	0	20
28°C	75	AC	1	d	24	18	0	18
28°C	50	AC	1	a	24	20	0	20
28°C	50	AC	1	b	24	24	0	24
28°C	50	AC	1	c	24	17	0	17
28°C	50	AC	1	d	24	16	0	16
28°C	25	AC	1	a	24	11	0	11
28°C	25	AC	1	b	24	10	0	10
28°C	25	AC	1	c	24	18	0	18
28°C	25	AC	1	d	24	5	0	5
28°C	100	AC	2	a	24	22	0	22
28°C	100	AC	2	b	24	18	0	18
28°C	100	AC	2	c	24	23	0	23
28°C	100	AC	2	d	24	20	0	20
28°C	75	AC	2	a	24	14	0	14
28°C	75	AC	2	b	24	18	0	18
28°C	75	AC	2	c	24	16	0	16
28°C	75	AC	2	d	24	20	0	20
28°C	50	AC	2	a	24	16	0	16
28°C	50	AC	2	b	24	6	0	6
28°C	50	AC	2	c	24	14	0	14
28°C	50	AC	2	d	24	19	0	19
28°C	25	AC	2	a	24	8	0	8
28°C	25	AC	2	b	24	9	0	9
28°C	25	AC	2	c	24	7	0	7
28°C	25	AC	2	d	24	11	0	11
28°C	100	AC	3	a	24	20	0	20
28°C	100	AC	3	b	24	19	0	19
28°C	100	AC	3	c	24	21	0	21
28°C	100	AC	3	d	24	21	0	21
28°C	75	AC	3	a	24	19	0	19
28°C	75	AC	3	b	24	20	0	20
28°C	75	AC	3	c	24	16	0	16
28°C	75	AC	3	d	24	18	0	18
28°C	50	AC	3	a	24	20	0	20
28°C	50	AC	3	b	24	15	0	15
28°C	50	AC	3	c	24	19	0	19
28°C	50	AC	3	d	24	21	0	21
28°C	25	AC	3	a	24	6	0	6
28°C	25	AC	3	b	24	6	0	6
28°C	25	AC	3	c	24	9	0	9
28°C	25	AC	3	d	24	3	0	3
12°C	100	AC	1	a	24	18	0	18
12°C	100	AC	1	b	24	18	0	18
12°C	100	AC	1	c	24	15	0	15
12°C	100	AC	1	d	24	20	0	20
12°C	75	AC	1	a	24	19	0	19
12°C	75	AC	1	b	24	16	0	16
12°C	75	AC	1	c	24	14	0	14
12°C	75	AC	1	d	24	15	0	15
12°C	50	AC	1	a	24	19	0	19
12°C	50	AC	1	b	24	19	0	19
12°C	50	AC	1	c	24	16	0	16
12°C	50	AC	1	d	24	14	0	14
12°C	25	AC	1	a	24	10	0	10
12°C	25	AC	1	b	24	13	0	13
12°C	25	AC	1	c	24	9	0	9
12°C	25	AC	1	d	24	16	0	16
12°C	100	AC	2	a	24	15	0	15
12°C	100	AC	2	b	24	12	0	12
12°C	100	AC	2	c	24	10	0	10
12°C	100	AC	2	d	24	10	0	10
12°C	75	AC	2	a	24	5	0	5
12°C	75	AC	2	b	24	12	0	12
12°C	75	AC	2	c	24	11	0	11
12°C	75	AC	2	d	24	12	0	12
12°C	50	AC	2	a	24	11	0	11
12°C	50	AC	2	b	24	9	0	9
12°C	50	AC	2	c	24	8	0	8
12°C	50	AC	2	d	24	10	0	10
12°C	25	AC	2	a	24	6	0	6
12°C	25	AC	2	b	24	8	0	8
12°C	25	AC	2	c	24	11	0	11
12°C	25	AC	2	d	24	6	0	6
12°C	100	AC	3	a	24	15	0	15
12°C	100	AC	3	b	24	17	0	17
12°C	100	AC	3	c	24	17	0	17
12°C	100	AC	3	d	24	11	0	11
12°C	75	AC	3	a	24	13	0	13
12°C	75	AC	3	b	24	11	0	11
12°C	75	AC	3	c	24	14	0	14
12°C	75	AC	3	d	24	18	0	18
12°C	50	AC	3	a	24	12	0	12
12°C	50	AC	3	b	24	10	0	10
12°C	50	AC	3	c	24	10	0	10
12°C	50	AC	3	d	24	10	0	10
12°C	25	AC	3	a	24	2	0	2
12°C	25	AC	3	b	24	7	0	7
12°C	25	AC	3	c	24	1	0	1
12°C	25	AC	3	d	24	7	0	7
20°C	100	BM	1	a	24	0	23	23
20°C	100	BM	1	b	24	0	23	23
20°C	100	BM	1	c	24	0	23	23
20°C	100	BM	1	d	24	0	24	24
20°C	75	BM	1	a	24	0	24	24
20°C	75	BM	1	b	24	0	24	24
20°C	75	BM	1	c	24	0	24	24
20°C	75	BM	1	d	24	0	24	24
20°C	50	BM	1	a	24	0	24	24
20°C	50	BM	1	b	24	0	24	24
20°C	50	BM	1	c	24	0	24	24
20°C	50	BM	1	d	24	0	24	24
20°C	25	BM	1	a	24	0	20	20
20°C	25	BM	1	b	24	0	18	18
20°C	25	BM	1	c	24	0	21	21
20°C	25	BM	1	d	24	0	19	19
20°C	100	BM	2	a	24	0	23	23
20°C	100	BM	2	b	24	0	23	23
20°C	100	BM	2	c	24	0	24	24
20°C	100	BM	2	d	24	0	22	22
20°C	75	BM	2	a	24	0	22	22
20°C	75	BM	2	b	24	0	24	24
20°C	75	BM	2	c	24	0	23	23
20°C	75	BM	2	d	24	0	23	23
20°C	50	BM	2	a	24	0	23	23
20°C	50	BM	2	b	24	0	21	21
20°C	50	BM	2	c	24	0	23	23
20°C	50	BM	2	d	24	0	21	21
20°C	25	BM	2	a	24	0	23	23
20°C	25	BM	2	b	24	0	20	20
20°C	25	BM	2	c	24	0	23	23
20°C	25	BM	2	d	24	0	20	20
20°C	100	BM	3	a	24	0	22	22
20°C	100	BM	3	b	24	0	23	23
20°C	100	BM	3	c	24	0	23	23
20°C	100	BM	3	d	24	0	24	24
20°C	75	BM	3	a	24	0	23	23
20°C	75	BM	3	b	24	0	24	24
20°C	75	BM	3	c	24	0	24	24
20°C	75	BM	3	d	24	0	24	24
20°C	50	BM	3	a	24	0	23	23
20°C	50	BM	3	b	24	0	24	24
20°C	50	BM	3	c	24	0	22	22
20°C	50	BM	3	d	24	0	24	24
20°C	25	BM	3	a	24	0	24	24
20°C	25	BM	3	b	24	0	24	24
20°C	25	BM	3	c	24	0	21	21
20°C	25	BM	3	d	24	0	19	19
28°C	100	BM	1	a	24	0	22	22
28°C	100	BM	1	b	24	0	22	22
28°C	100	BM	1	c	24	0	23	23
28°C	100	BM	1	d	24	0	19	19
28°C	75	BM	1	a	24	0	19	19
28°C	75	BM	1	b	24	0	24	24
28°C	75	BM	1	c	24	0	21	21
28°C	75	BM	1	d	24	0	20	20
28°C	50	BM	1	a	24	0	24	24
28°C	50	BM	1	b	24	0	19	19
28°C	50	BM	1	c	24	0	22	22
28°C	50	BM	1	d	24	0	23	23
28°C	25	BM	1	a	24	0	9	9
28°C	25	BM	1	b	24	0	13	13
28°C	25	BM	1	c	24	0	7	7
28°C	25	BM	1	d	24	0	12	12
28°C	100	BM	2	a	24	0	20	20
28°C	100	BM	2	b	24	0	21	21
28°C	100	BM	2	c	24	0	17	17
28°C	100	BM	2	d	24	0	20	20
28°C	75	BM	2	a	24	0	16	16
28°C	75	BM	2	b	24	0	12	12
28°C	75	BM	2	c	24	0	17	17
28°C	75	BM	2	d	24	0	17	17
28°C	50	BM	2	a	24	0	17	17
28°C	50	BM	2	b	24	0	9	9
28°C	50	BM	2	c	24	0	16	16
28°C	50	BM	2	d	24	0	11	11
28°C	25	BM	2	a	24	0	14	14
28°C	25	BM	2	b	24	0	8	8
28°C	25	BM	2	c	24	0	3	3
28°C	25	BM	2	d	24	0	12	12
28°C	100	BM	3	a	24	0	17	17
28°C	100	BM	3	b	24	0	20	20
28°C	100	BM	3	c	24	0	19	19
28°C	100	BM	3	d	24	0	20	20
28°C	75	BM	3	a	24	0	21	21
28°C	75	BM	3	b	24	0	20	20
28°C	75	BM	3	c	24	0	17	17
28°C	75	BM	3	d	24	0	19	19
28°C	50	BM	3	a	24	0	13	13
28°C	50	BM	3	b	24	0	17	17
28°C	50	BM	3	c	24	0	14	14
28°C	50	BM	3	d	24	0	15	15
28°C	25	BM	3	a	24	0	3	3
28°C	25	BM	3	b	24	0	5	5
28°C	25	BM	3	c	24	0	7	7
28°C	25	BM	3	d	24	0	6	6
12°C	100	BM	1	a	24	0	20	20
12°C	100	BM	1	b	24	0	23	23
12°C	100	BM	1	c	24	0	20	20
12°C	100	BM	1	d	24	0	24	24
12°C	75	BM	1	a	24	0	21	21
12°C	75	BM	1	b	24	0	22	22
12°C	75	BM	1	c	24	0	23	23
12°C	75	BM	1	d	24	0	22	22
12°C	50	BM	1	a	24	0	22	22
12°C	50	BM	1	b	24	0	23	23
12°C	50	BM	1	c	24	0	21	21
12°C	50	BM	1	d	24	0	21	21
12°C	25	BM	1	a	24	0	6	6
12°C	25	BM	1	b	24	0	14	14
12°C	25	BM	1	c	24	0	12	12
12°C	25	BM	1	d	24	0	20	20
12°C	100	BM	2	a	24	0	18	18
12°C	100	BM	2	b	24	0	15	15
12°C	100	BM	2	c	24	0	16	16
12°C	100	BM	2	d	24	0	18	18
12°C	75	BM	2	a	24	0	11	11
12°C	75	BM	2	b	24	0	15	15
12°C	75	BM	2	c	24	0	16	16
12°C	75	BM	2	d	24	0	16	16
12°C	50	BM	2	a	24	0	16	16
12°C	50	BM	2	b	24	0	7	7
12°C	50	BM	2	c	24	0	13	13
12°C	50	BM	2	d	24	0	10	10
12°C	25	BM	2	a	24	0	5	5
12°C	25	BM	2	b	24	0	10	10
12°C	25	BM	2	c	24	0	8	8
12°C	25	BM	2	d	24	0	9	9
12°C	100	BM	3	a	24	0	23	23
12°C	100	BM	3	b	24	0	21	21
12°C	100	BM	3	c	24	0	23	23
12°C	100	BM	3	d	24	0	22	22
12°C	75	BM	3	a	24	0	22	22
12°C	75	BM	3	b	24	0	21	21
12°C	75	BM	3	c	24	0	18	18
12°C	75	BM	3	d	24	0	18	18
12°C	50	BM	3	a	24	0	17	17
12°C	50	BM	3	b	24	0	15	15
12°C	50	BM	3	c	24	0	19	19
12°C	50	BM	3	d	24	0	19	19
12°C	25	BM	3	a	24	0	15	15
12°C	25	BM	3	b	24	0	9	9
12°C	25	BM	3	c	24	0	5	5
12°C	25	BM	3	d	24	0	13	13
20°C	100	Mix	1	a	24	11	9	20
20°C	100	Mix	1	b	24	11	10	21
20°C	100	Mix	1	c	24	12	11	23
20°C	100	Mix	1	d	24	10	10	20
20°C	75	Mix	1	a	24	12	10	22
20°C	75	Mix	1	b	24	12	9	21
20°C	75	Mix	1	c	24	11	11	22
20°C	75	Mix	1	d	24	12	12	24
20°C	50	Mix	1	a	24	12	9	21
20°C	50	Mix	1	b	24	12	11	23
20°C	50	Mix	1	c	24	12	11	23
20°C	50	Mix	1	d	24	12	11	23
20°C	25	Mix	1	a	24	12	6	18
20°C	25	Mix	1	b	24	11	6	17
20°C	25	Mix	1	c	24	11	8	19
20°C	25	Mix	1	d	24	9	3	12
20°C	100	Mix	2	a	24	12	10	22
20°C	100	Mix	2	b	24	12	11	23
20°C	100	Mix	2	c	24	12	12	24
20°C	100	Mix	2	d	24	12	11	23
20°C	75	Mix	2	a	24	12	11	23
20°C	75	Mix	2	b	24	12	10	22
20°C	75	Mix	2	c	24	12	12	24
20°C	75	Mix	2	d	24	12	11	23
20°C	50	Mix	2	a	24	12	10	22
20°C	50	Mix	2	b	24	12	9	21
20°C	50	Mix	2	c	24	12	7	19
20°C	50	Mix	2	d	24	12	11	23
20°C	25	Mix	2	a	24	10	5	15
20°C	25	Mix	2	b	24	12	6	18
20°C	25	Mix	2	c	24	12	6	18
20°C	25	Mix	2	d	24	9	5	14
20°C	100	Mix	3	a	24	12	12	24
20°C	100	Mix	3	b	24	12	12	24
20°C	100	Mix	3	c	24	12	12	24
20°C	100	Mix	3	d	24	12	12	24
20°C	75	Mix	3	a	24	12	11	23
20°C	75	Mix	3	b	24	12	8	20
20°C	75	Mix	3	c	24	11	8	19
20°C	75	Mix	3	d	24	12	11	23
20°C	50	Mix	3	a	24	12	11	23
20°C	50	Mix	3	b	24	11	11	22
20°C	50	Mix	3	c	24	12	10	22
20°C	50	Mix	3	d	24	12	9	21
20°C	25	Mix	3	a	24	12	3	15
20°C	25	Mix	3	b	24	12	9	21
20°C	25	Mix	3	c	24	12	7	19
20°C	25	Mix	3	d	24	12	8	20
28°C	100	Mix	1	a	24	11	9	20
28°C	100	Mix	1	b	24	12	11	23
28°C	100	Mix	1	c	24	10	10	20
28°C	100	Mix	1	d	24	12	12	24
28°C	75	Mix	1	a	24	9	9	18
28°C	75	Mix	1	b	24	12	6	18
28°C	75	Mix	1	c	24	9	10	19
28°C	75	Mix	1	d	24	12	12	24
28°C	50	Mix	1	a	24	8	11	19
28°C	50	Mix	1	b	24	9	11	20
28°C	50	Mix	1	c	24	11	11	22
28°C	50	Mix	1	d	24	10	9	19
28°C	25	Mix	1	a	24	4	7	11
28°C	25	Mix	1	b	24	4	2	6
28°C	25	Mix	1	c	24	3	4	7
28°C	25	Mix	1	d	24	4	2	6
28°C	100	Mix	2	a	24	11	10	21
28°C	100	Mix	2	b	24	12	12	24
28°C	100	Mix	2	c	24	11	9	20
28°C	100	Mix	2	d	24	11	10	21
28°C	75	Mix	2	a	24	7	6	13
28°C	75	Mix	2	b	24	11	7	18
28°C	75	Mix	2	c	24	8	8	16
28°C	75	Mix	2	d	24	7	8	15
28°C	50	Mix	2	a	24	6	8	14
28°C	50	Mix	2	b	24	4	4	8
28°C	50	Mix	2	c	24	6	5	11
28°C	50	Mix	2	d	24	8	10	18
28°C	25	Mix	2	a	24	1	7	8
28°C	25	Mix	2	b	24	4	5	9
28°C	25	Mix	2	c	24	4	6	10
28°C	25	Mix	2	d	24	3	5	8
28°C	100	Mix	3	a	24	10	10	20
28°C	100	Mix	3	b	24	10	10	20
28°C	100	Mix	3	c	24	10	10	20
28°C	100	Mix	3	d	24	8	11	19
28°C	75	Mix	3	a	24	8	11	19
28°C	75	Mix	3	b	24	7	10	17
28°C	75	Mix	3	c	24	10	9	19
28°C	75	Mix	3	d	24	9	11	20
28°C	50	Mix	3	a	24	7	10	17
28°C	50	Mix	3	b	24	7	10	17
28°C	50	Mix	3	c	24	8	11	19
28°C	50	Mix	3	d	24	8	8	16
28°C	25	Mix	3	a	24	4	6	10
28°C	25	Mix	3	b	24	4	4	8
28°C	25	Mix	3	c	24	4	2	6
28°C	25	Mix	3	d	24	1	5	6
12°C	100	Mix	1	a	24	12	7	19
12°C	100	Mix	1	b	24	12	10	22
12°C	100	Mix	1	c	24	12	8	20
12°C	100	Mix	1	d	24	12	8	20
12°C	75	Mix	1	a	24	10	5	15
12°C	75	Mix	1	b	24	12	8	20
12°C	75	Mix	1	c	24	12	8	20
12°C	75	Mix	1	d	24	9	7	16
12°C	50	Mix	1	a	24	11	8	19
12°C	50	Mix	1	b	24	11	6	17
12°C	50	Mix	1	c	24	8	9	17
12°C	50	Mix	1	d	24	11	10	21
12°C	25	Mix	1	a	24	7	9	16
12°C	25	Mix	1	b	24	4	3	7
12°C	25	Mix	1	c	24	7	5	12
12°C	25	Mix	1	d	24	11	5	16
12°C	100	Mix	2	a	24	12	10	22
12°C	100	Mix	2	b	24	11	9	20
12°C	100	Mix	2	c	24	8	10	18
12°C	100	Mix	2	d	24	11	9	20
12°C	75	Mix	2	a	24	9	6	15
12°C	75	Mix	2	b	24	12	9	21
12°C	75	Mix	2	c	24	10	9	19
12°C	75	Mix	2	d	24	9	9	18
12°C	50	Mix	2	a	24	8	8	16
12°C	50	Mix	2	b	24	10	7	17
12°C	50	Mix	2	c	24	7	7	14
12°C	50	Mix	2	d	24	10	10	20
12°C	25	Mix	2	a	24	11	5	16
12°C	25	Mix	2	b	24	10	6	16
12°C	25	Mix	2	c	24	6	7	13
12°C	25	Mix	2	d	24	8	6	14
12°C	100	Mix	3	a	24	12	7	19
12°C	100	Mix	3	b	24	11	9	20
12°C	100	Mix	3	c	24	9	5	14
12°C	100	Mix	3	d	24	10	8	18
12°C	75	Mix	3	a	24	10	8	18
12°C	75	Mix	3	b	24	11	8	19
12°C	75	Mix	3	c	24	10	7	17
12°C	75	Mix	3	d	24	11	8	19
12°C	50	Mix	3	a	24	6	5	11
12°C	50	Mix	3	b	24	10	4	14
12°C	50	Mix	3	c	24	8	8	16
12°C	50	Mix	3	d	24	11	4	15
12°C	25	Mix	3	a	24	5	1	6
12°C	25	Mix	3	b	24	5	4	9
12°C	25	Mix	3	c	24	10	2	12
12°C	25	Mix	3	d	24	4	1	5
